# Supplementary material for: Comprehensive analysis and validation of novel immune and vascular remodeling related genes signature associated with drug interactions in pulmonary arterial hypertension
Source: Front Genet. 2022 Sep 6;13:922213. doi: 10.3389/fgene.2022.922213 (PMC9486302; doi:10.3389/fgene.2022.922213)
Supplement: Supplementary file 1 [file Table1.xlsx]

## Sheet: Table S1
Supplementary Table S1. The list of marker genes and hallmark gene sets for analyzing ssGSEA scores
B cells	Immature B cells	CD4+ Regulatory T cells	CD8+ T cells	Macrophages	Neutrophils	pDCs	NK cells	Th1 cells	Th2 cells	Tfh cells	Activated dendritic cell	Immature dendritic cells,	Monocytes	smooth muscle cells	esomophil	mast cells	Hallmark hypoxia	Hallmark apoptosis	Hallmark glycolysis	Hallmark fatty acid metabolism	Hallmark oxidative phosphorylation
BACH2	TXNIP	CTLA4	CD8A	C11orf45	EVI2B	CLEC4C	PRF1	ADAM8	DLC1	PDCD6	SRA1	AHCYL1	PQBP1	VTI1B	ST3GAL6	CMA1	ACKR3	ADD1	ABCB6	AADAT	ABCB7
BANK1	FCRL1	FOXP3		CLEC5A	KDM6B	CXCR3	GZMA	CD96	CENPF	CLEC10A	ACTR3	CLTB	IKZF1	HSPB6	DACH1	CPA3	ADM	AIFM3	ADORA2B	ACAA1	ACAA1
BLK	FCRL3	GPR15		FUCA1	MEGF9	GZMB		CD52	CXCR6	CEBPA	UBD	C1orf162	CFL1	COPA	GPR183	CPM	ADORA2B	ANKH	AGL	ACAA2	ACAA2
BTLA	TAGAP	IL32		GPNMB	MNDA	IL3RA		TRAF3IP2	OSBPL1A	IVNS1ABP	ATP5MG	CSF3R	PNPLA6	COPB1	RRP12	CTSG	AK4	ANXA1	AGRN	ACADL	ACADM
CD79A	CYBB	IL4		HS3ST2	NLRP12	IRF7		CFHR3	CSRP2	RAET1E	CEACAM8	ALDH9A1	CTBS	FKTN	FOSB	EGR3	AKAP12	APP	AK3	ACADM	ACADSB
CD79B	NIBAN3	IL5		LGMN	PADI4	IRF8		DUSP14	DAPK1	CSF1R	CLEC4C	ALDH3A2	ANXA5	HDLBP	DAPK2	FCN1	ALDOA	ATF3	AK4	ACADS	ACADVL
FCRL1	STAP1			MMP9	SELL	PHEX		MAN1B1	DHFR	CTSS	ABCD1	INPP5F	HIVEP2	PFN2	GIPR	FTL	ALDOB	AVPR1A	AKR1A1	ACADVL	ACAT1
FCRL3	P2RY10				TRANK1	PLD4		CHRM3	DUSP6	DPP4	XPO6	RAB38	ADGRE4P	PRKAG1	PKD2L2	SIGLEC8	ALDOC	BAX	ALDH7A1	ACAT2	ACO2
HVCN1	HLA-DQA1				VNN3	PTCRA		COL4A4	PHLDA1	FGF2	TREML4	ALOX15	MBP	PRKG1	IL5RA	PILRA	AMPD3	BCAP31	ALDH9A1	ACO2	AFG3L2
RALGPS2	ZCCHC2							GAB3	GATA3	LRRC32	HLA-DQA2	AMPD2	ASGR1	USO1	IRAG2	HSPA6	ANGPTL4	BCL10	ALDOA	ACOT2	AIFM1
	NCF1							DAB1	LAMP3	SIGLEC7	TREML1	AMT	MMP15	ASAP2	KRT18P50	ITGA9	ANKZF1	BCL2L1	ALDOB	ACOT8	ALAS1
	NCF1B							BBS12	RBMS3	B3GAT1	RHOA	ACADM	ASGR2	BAG2	PDE6C	ARHGAP15	ANXA2	BCL2L10	ALG1	ACOX1	ALDH6A1
	SP100							EMP1	GNAI1	SIGLEC9	CCL3L3	LILRA5	TEX264	PREPL	NR4A3	PTGS2	ATF3	BCL2L11	ANG	ACSL1	ATP1B1
	FCRL5							TIGIT	GSTA4	GPR18	NOS2	ARL1	CFP		ADGRE3	RNASE3	ATP7A	BCL2L2	ANGPTL4	ACSL4	ATP5F1A
	HVCN1							ALCAM	HELLS	MC5R	CD207	TACSTD2	ATP6V1B2		GPR65	S100A4	B3GALT6	BGN	ANKZF1	ACSL5	ATP5F1B
	FCRLA							F12	BIRC5	CD200	ATP5F1B	ATIC	MARCKSL1		DEPDC5	SLC6A4	B4GALNT2	BID	ARPP19	ACSM3	ATP5F1C
	CD22							DLEU7	LAIR2	NCAM1	SLC25A37	ATP5F1A	TMBIM6		P2RY14	ADAMTS3	BCAN	BIK	ARTN	ACSS1	ATP5F1D
	RUBCN							AHCYL2	PDE4B	PRDX1	ATP6V1A	PLAU	ACTG1				BCL2	BIRC3	AURKA	ADH1C	ATP5F1E
	HDAC9							MMD	ASB2	CLEC4A	TREM1	RRAGD	CD1D				BGN	BMF	B3GALT6	ADH7	ATP5MC1
								GATM	PLA2G4A	PDCD1	RAB1A	RDX	DAZAP2				BHLHE40	BMP2	B3GAT1	ADIPOR2	ATP5MC2
								HAVCR1	RNF125	ADA2	BCL2L1	SLC18A2					BNIP3L	BNIP3L	B3GAT3	ADSL	ATP5MC3
								SIT1	IL26	CHST12	SPCS3	CAPZA1					BRS3	BRCA1	B3GNT3	ALAD	ATP5ME
								METRNL	DNAJC12	LGMN	SLA	ALDH1A2					BTG1	BTG2	B4GALT1	ALDH1A1	ATP5MF
								GPR25	RAB27B	BCL6	TNFAIP2						CA12	BTG3	B4GALT2	ALDH3A1	ATP5MG
								TBX21	TMPRSS3	TYRO3	C1QB						CASP6	CASP1	B4GALT4	ALDH3A2	ATP5PB
								SH3KBP1	EVI5	RAE1	C1QC						CAV1	CASP2	B4GALT7	ALDH9A1	ATP5PD
								HUNK	CDC7	NRP1	CAPG						CAVIN1	CASP3	BIK	ALDOA	ATP5PF
								HSD11B1	NRP2	CD84	TNFSF14						CAVIN3	CASP4	BPNT1	AOC3	ATP5PO
								HTR2B	CDC25C	CDK5R1	TNFRSF6B						CCN1	CASP6	CACNA1H	APEX1	ATP6AP1
								ICAM3		CLIC3	SIGLEC5						CCN2	CASP7	CAPN5	AQP7	ATP6V0B
								IGF2		CD83	VNN2						CCN5	CASP8	CASP6	AUH	ATP6V0C
								IL12A		NCR2	CCNA1						CCNG2	CASP9	CD44	BCKDHB	ATP6V0E1
								IRF1			SNURF						CDKN1A	CAV1	CDK1	BLVRA	ATP6V1C1
								ITGB4			SLAMF9						CDKN1B	CCNA1	CENPA	BMPR1B	ATP6V1D
								LTC4S			CD302						CDKN1C	CCND1	CHPF	BPHL	ATP6V1E1
								MDH1									CHST2	CCND2	CHPF2	CA2	ATP6V1F
								P2RX5									CHST3	CD14	CHST1	CA4	ATP6V1G1
								FURIN									CITED2	CD2	CHST12	CA6	ATP6V1H
								COL5A3									COL5A1	CD38	CHST2	CBR1	BAX
								SLC35B3									CP	CD44	CHST4	CBR3	BCKDHA
								TLR8									CSRP2	CD69	CHST6	CCDC58	BDH2
								RETREG1									CXCR4	CDC25B	CITED2	CD1D	CASP7
								MOCOS									DCN	CDK2	CLDN3	CD36	COX10
								RGS16									DDIT3	CDKN1A	CLDN9	CEL	COX11
								SAV1									DDIT4	CDKN1B	CLN6	CIDEA	COX15
								RYR1									DPYSL4	CFLAR	COG2	CPOX	COX17
								SELE									DTNA	CLU	COL5A1	CPT1A	COX4I1
								SELP									DUSP1	CREBBP	COPB2	CPT2	COX5A
								GREM2									EDN2	CTH	CTH	CRAT	COX5B
								CLEC7A									EFNA1	CTNNB1	CXCR4	CRYZ	COX6A1
								STAC									EFNA3	CYLD	CYB5A	CYP1A1	COX6B1
								BST1									EGFR	DAP	DCN	CYP4A11	COX6C
								TNFRSF1A									ENO1	DAP3	DDIT4	CYP4A22	COX7A2
								TRAF1									ENO2	DCN	DEPDC1	D2HGDH	COX7A2L
								CALD1									ENO3	DDIT3	DLD	DECR1	COX7B
								THUMPD2									ERO1A	DFFA	DPYSL4	DHCR24	COX7C
								FBXO30									ERRFI1	DIABLO	DSC2	DLD	COX8A
								DOC2B									ETS1	DNAJA1	ECD	DLST	CPT1A
								ENC1									EXT1	DNAJC3	EFNA3	ECH1	CS
								SKAP1									F3	DNM1L	EGFR	ECHS1	CYB5A
								B3GALNT1									FAM162A	DPYD	EGLN3	ECI1	CYB5R3
								SIGLEC10									FBP1	EBP	ELF3	ECI2	CYC1
								FCGR2C									FOS	EGR3	ENO1	EHHADH	CYCS
								COL23A1									FOSL2	EMP1	ENO2	ELOVL5	DECR1
								RCSD1									FOXO3	ENO2	ERO1A	ENO2	DLAT
								CD6									GAA	ERBB2	EXT1	ENO3	DLD
								CD7									GALK1	ERBB3	EXT2	EPHX1	DLST
								CD47									GAPDH	EREG	FAM162A	ERP29	ECH1
								CD48									GAPDHS	ETF1	FBP2	ETFDH	ECHS1
								CD53									GBE1	F2	FKBP4	FABP1	ECI1
								CD59									GCK	F2R	FUT8	FABP2	ETFA
								CD68									GCNT2	FAS	G6PD	FASN	ETFB
								CD70									GLRX	FASLG	GAL3ST1	FH	ETFDH
								ADGRE5									GPC1	FDXR	GALE	FMO1	FDX1
								CD151									GPC3	FEZ1	GALK1	G0S2	FH
								ZEB2									GPC4	GADD45A	GALK2	GABARAPL1	FXN
								GFPT2									GPI	GADD45B	GAPDHS	GAD2	GLUD1
																	GRHPR	GCH1	GCLC	GAPDHS	GOT2
																	GYS1	GNA15	GFPT1	GCDH	GPI
																	HAS1	GPX1	GFUS	GLUL	GPX4
																	HDLBP	GPX3	GLCE	GPD1	GRPEL1
																	HEXA	GPX4	GLRX	GPD2	HADHA
																	HK1	GSN	GMPPA	GRHPR	HADHB
																	HK2	GSR	GMPPB	GSTZ1	HCCS
																	HMOX1	GSTM1	GNE	H2AZ1	HSD17B10
																	HOXB9	GUCY2D	GNPDA1	HADH	HSPA9
																	HS3ST1	H1-0	GOT1	HADHB	HTRA2
																	HSPA5	HGF	GOT2	HAO2	IDH1
																	IDS	HMGB2	GPC1	HCCS	IDH2
																	IER3	HMOX1	GPC3	HIBCH	IDH3A
																	IGFBP1	HSPB1	GPC4	HMGCL	IDH3B
																	IGFBP3	IER3	GPR87	HMGCS1	IDH3G
																	IL6	IFITM3	GUSB	HMGCS2	IMMT
																	ILVBL	IFNB1	GYS1	HPGD	ISCA1
																	INHA	IFNGR1	GYS2	HSD17B10	ISCU
																	IRS2	IGF2R	HAX1	HSD17B11	LDHA
																	ISG20	IGFBP6	HDLBP	HSD17B4	LDHB
																	JMJD6	IL18	HK2	HSD17B7	LRPPRC
																	JUN	IL1A	HMMR	HSDL2	MAOB
																	KDELR3	IL1B	HOMER1	HSP90AA1	MDH1
																	KDM3A	IL6	HS2ST1	HSPH1	MDH2
																	KIF5A	IRF1	HS6ST2	IDH1	MFN2
																	KLF6	ISG20	HSPA5	IDH3B	MGST3
																	KLF7	JUN	IDH1	IDH3G	MPC1
																	KLHL24	KRT18	IDUA	IDI1	MRPL11
																	LALBA	LEF1	IER3	IL4I1	MRPL15
																	LARGE1	LGALS3	IGFBP3	INMT	MRPL34
																	LDHA	LMNA	IL13RA1	KMT5A	MRPL35
																	LDHC	LUM	IRS2	LDHA	MRPS11
																	LOX	MADD	ISG20	LGALS1	MRPS12
																	LXN	MCL1	KDELR3	LTC4S	MRPS15
																	MAFF	MGMT	KIF20A	MAOA	MRPS22
																	MAP3K1	MMP2	KIF2A	MCEE	MRPS30
																	MIF	NEDD9	LCT	MDH1	MTRF1
																	MT1E	NEFH	LDHA	MDH2	MTRR
																	MT2A	PAK1	LDHC	ME1	MTX2
																	MXI1	PDCD4	LHPP	METAP1	NDUFA1
																	MYH9	PDGFRB	LHX9	MGLL	NDUFA2
																	NAGK	PEA15	MDH1	MIF	NDUFA3
																	NCAN	PLAT	MDH2	MLYCD	NDUFA4
																	NDRG1	PLCB2	ME1	NBN	NDUFA5
																	NDST1	PLPPR4	ME2	NCAPH2	NDUFA6
																	NDST2	PMAIP1	MED24	NSDHL	NDUFA7
																	NEDD4L	PPP2R5B	MERTK	NTHL1	NDUFA8
																	NFIL3	PPP3R1	MET	ODC1	NDUFA9
																	NOCT	PPT1	MIF	OSTC	NDUFAB1
																	NR3C1	PRF1	MIOX	PCBD1	NDUFB1
																	P4HA1	PSEN1	MPI	PDHA1	NDUFB2
																	P4HA2	PSEN2	MXI1	PDHB	NDUFB3
																	PAM	PTK2	NANP	PPARA	NDUFB4
																	PCK1	RARA	NASP	PRDX6	NDUFB5
																	PDGFB	RELA	NDST3	PSME1	NDUFB6
																	PDK1	RETSAT	NDUFV3	PTPRG	NDUFB7
																	PDK3	RHOB	NOL3	PTS	NDUFB8
																	PFKFB3	RHOT2	NSDHL	RAP1GDS1	NDUFC1
																	PFKL	RNASEL	NT5E	RDH11	NDUFC2
																	PFKP	ROCK1	P4HA1	RDH16	NDUFS1
																	PGAM2	SAT1	P4HA2	REEP6	NDUFS2
																	PGF	SATB1	PAM	RETSAT	NDUFS3
																	PGK1	SC5D	PAXIP1	S100A10	NDUFS4
																	PGM1	SLC20A1	PC	SDHA	NDUFS6
																	PGM2	SMAD7	PDK3	SDHC	NDUFS7
																	PHKG1	SOD1	PFKFB1	SDHD	NDUFS8
																	PIM1	SOD2	PFKP	SERINC1	NDUFV1
																	PKLR	SPTAN1	PGAM1	SLC22A5	NDUFV2
																	PKP1	SQSTM1	PGAM2	SMS	NNT
																	PLAC8	TAP1	PGK1	SUCLA2	NQO2
																	PLAUR	TGFB2	PGLS	SUCLG1	OAT
																	PLIN2	TGFBR3	PGM2	SUCLG2	OGDH
																	PNRC1	TIMP1	PHKA2	TDO2	OPA1
																	PPARGC1A	TIMP2	PKM	TP53INP2	OXA1L
																	PPFIA4	TIMP3	PKP2	UBE2L6	PDHA1
																	PPP1R15A	TNF	PLOD1	UGDH	PDHB
																	PPP1R3C	TNFRSF12A	PLOD2	UROD	PDHX
																	PRDX5	TNFSF10	PMM2	UROS	PDK4
																	PRKCA	TOP2A	POLR3K	VNN1	PDP1
																	PYGM	TSPO	PPFIA4	XIST	PHB2
																	RBPJ	TXNIP	PPIA	YWHAH	PHYH
																	RORA	VDAC2	PPP2CB		PMPCA
																	RRAGD	WEE1	PRPS1		POLR2F
																	S100A4	XIAP	PSMC4		POR
																	SAP30		PYGB		PRDX3
																	SCARB1		PYGL		RETSAT
																	SDC2		QSOX1		RHOT1
																	SDC3		RARS1		RHOT2
																	SDC4		RBCK1		SDHA
																	SELENBP1		RPE		SDHB
																	SERPINE1		RRAGD		SDHC
																	SIAH2		SAP30		SDHD
																	SLC25A1		SDC1		SLC25A11
																	SLC2A1		SDC2		SLC25A12
																	SLC2A3		SDC3		SLC25A20
																	SLC2A5		SDHC		SLC25A3
																	SLC37A4		SLC16A3		SLC25A4
																	SLC6A6		SLC25A10		SLC25A5
																	SRPX		SLC25A13		SLC25A6
																	STBD1		SLC35A3		SUCLA2
																	STC1		SLC37A4		SUCLG1
																	STC2		SOD1		SUPV3L1
																	SULT2B1		SOX9		SURF1
																	TES		SPAG4		TCIRG1
																	TGFB3		SRD5A3		TIMM10
																	TGFBI		STC1		TIMM13
																	TGM2		STC2		TIMM17A
																	TIPARP		STMN1		TIMM50
																	TKTL1		TALDO1		TIMM8B
																	TMEM45A		TFF3		TIMM9
																	TNFAIP3		TGFA		TOMM22
																	TPBG		TGFBI		TOMM70
																	TPD52		TKTL1		UQCR10
																	TPI1		TPBG		UQCR11
																	TPST2		TPI1		UQCRB
																	UGP2		TPST1		UQCRC1
																	VEGFA		TXN		UQCRC2
																	VHL		UGP2		UQCRFS1
																	VLDLR		VCAN		UQCRH
																	WSB1		VEGFA		UQCRQ
																	XPNPEP1		VLDLR		VDAC1
																	ZFP36		XYLT2		VDAC2
																	ZNF292		ZNF292		VDAC3

## Sheet: Table S2
Supplementary table S2: Up-regulated genes in PAH versus normal samples
Entrez ID	Name	Combined ES	P value
4778	NFE2	1.4032	0.00039939
23191	CYFIP1	1.3899	0.028578
5166	PDK4	1.3508	1.85e-05
1495	CTNNA1	1.2801	0.016258
51338	MS4A4A	1.2672	0.00010987
8942	KYNU	1.2658	0.0066378
51363	CHST15	1.2465	0.00046919
54502	RBM47	1.2169	0.012263
6272	SORT1	1.2101	0.020542
2650	GCNT1	1.1997	1.03e-08
535	ATP6V0A1	1.1943	0.018526
2358	FPR2	1.1886	0.00021539
9123	SLC16A3	1.1875	0.00010345
5321	PLA2G4A	1.1811	1.73e-05
54863	TOR4A	1.168	0.00076195
2720	GLB1	1.1665	0.014487
56935	SMCO4	1.1663	8.96e-06
80896	NPL	1.149	0.004539
25801	GCA	1.1427	0.00020222
26509	MYOF	1.1344	7.9e-06
302	ANXA2	1.131	0.0072918
2752	GLUL	1.1183	5.54e-09
4066	LYL1	1.1173	6.4e-08
4005	LMO2	1.1165	0.029934
3045	HBD	1.1042	5.54e-09
83666	PARP9	1.0927	6.83e-09
29887	SNX10	1.0764	0.040908
5359	PLSCR1	1.0683	1.58e-08
23762	OSBP2	1.0657	0.00026485
6888	TALDO1	1.0617	0.032815
943	TNFRSF8	1.0601	3.04e-06
10890	RAB10	1.0592	2.02e-08
6282	S100A11	1.0568	0.030581
526	ATP6V1B2	1.056	0.00091974
64859	NABP1	1.0555	2.02e-08
1870	E2F2	1.0554	2.01e-08
55577	NAGK	1.0526	4.3e-05
51327	AHSP	1.0525	2.11e-08
2180	ACSL1	1.0485	0.0031077
25853	DCAF12	1.0378	0.0029077
759	CA1	1.0352	3.42e-08
2896	GRN	1.0305	0.036327
51	ACOX1	1.0259	0.03311
219285	SAMD9L	1.0218	0.00011588
55711	FAR2	1.0184	3.74e-06
84695	LOXL3	1.0164	0.022928
3759	KCNJ2	1.0141	0.0074144
55048	VPS37C	1.0126	0.00097704
51734	MSRB1	1.0094	0.00016522
9	NAT1	1.008	0.0021193
114885	OSBPL11	1.0061	8.24e-08
23603	CORO1C	1.0058	0.023138
7421	VDR	0.99886	0.0061182
3454	IFNAR1	0.99764	1.06e-07
64135	IFIH1	0.99476	1.11e-07
9446	GSTO1	0.98662	0.022756
6622	SNCA	0.98591	1.58e-05
9061	PAPSS1	0.98445	0.0050219
6036	RNASE2	0.98433	0.030867
598	BCL2L1	0.98274	1.62e-07
23179	RGL1	0.98102	5.14e-06
65220	NADK	0.97901	1.65e-07
23401	FRAT2	0.97605	0.01091
3433	IFIT2	0.97508	1.89e-07
719	C3AR1	0.97393	1.99e-07
7444	VRK2	0.96279	0.0011348
8743	TNFSF10	0.96248	0.002881
9540	TP53I3	0.95501	0.0011885
3627	CXCL10	0.95097	3.7e-07
64108	RTP4	0.9494	0.00032145
4946	OAZ1	0.94927	0.032815
4354	MPP1	0.94397	4.63e-07
3417	IDH1	0.94332	4.48e-07
10402	ST3GAL6	0.94221	4.48e-07
7321	UBE2D1	0.94138	4.9e-07
8291	DYSF	0.93863	0.00013557
1545	CYP1B1	0.93784	0.0053938
3437	IFIT3	0.93515	5.27e-07
10673	TNFSF13B	0.93322	0.010451
28966	SNX24	0.93281	5.67e-05
58484	NLRC4	0.93184	0.040764
212	ALAS2	0.93059	6.42e-07
23313	KIAA0930	0.92848	0.00028678
55803	ADAP2	0.92434	0.039669
55332	DRAM1	0.92389	0.00027375
118932	ANKRD22	0.92029	8.1e-07
7076	TIMP1	0.92021	0.013088
3434	IFIT1	0.91429	9.85e-07
29940	DSE	0.9122	4.07e-06
6256	RXRA	0.91192	0.023786
55858	TMEM165	0.90936	1.12e-06
51313	GASK1B	0.90792	0.037081
3042	HBM	0.90648	1.45e-05
7533	YWHAH	0.90522	0.037978
7099	TLR4	0.90501	1.34e-06
55737	VPS35	0.90379	0.0072827
79930	DOK3	0.90323	1.37e-06
84418	CYSTM1	0.90179	0.017914
1154	CISH	0.90033	0.0022413
94121	SYTL4	0.90002	1.51e-06
23643	LY96	0.89983	0.048947
84674	CARD6	0.89933	1.51e-06
51382	ATP6V1D	0.89754	1.57e-06
85025	TMEM60	0.89581	0.0097815
25840	METTL7A	0.895	0.027038
7111	TMOD1	0.89165	2.01e-06
8935	SKAP2	0.88831	0.020788
29071	C1GALT1C1	0.88635	2.31e-06
27180	SIGLEC9	0.88295	2.46e-06
10437	IFI30	0.87932	0.02702
83931	STK40	0.87769	0.0082421
56907	SPIRE1	0.87688	0.0051936
57182	ANKRD50	0.87501	3.27e-06
25938	HEATR5A	0.87412	4.16e-05
200942	KLHDC8B	0.87395	3.29e-06
1182	CLCN3	0.87342	0.0010012
7145	TNS1	0.87209	3.52e-06
8655	DYNLL1	0.87044	3.58e-06
151636	DTX3L	0.87013	3.55e-06
4938	OAS1	0.86854	3.59e-06
51311	TLR8	0.86803	0.0011477
695	BTK	0.86532	0.0028748
23071	ERP44	0.86529	3.82e-06
5580	PRKCD	0.86508	0.00027831
6521	SLC4A1	0.86176	4.23e-06
4615	MYD88	0.86129	0.019037
645	BLVRB	0.85915	0.0033344
7132	TNFRSF1A	0.8591	0.0037675
54472	TOLLIP	0.85902	0.00016034
6772	STAT1	0.85785	5.1e-06
126014	OSCAR	0.85777	0.0040646
8417	STX7	0.85656	4.8e-06
3310	HSPA6	0.85437	8.93e-06
2766	GMPR	0.85222	0.00027747
255488	RNF144B	0.851	4.01e-05
26118	WSB1	0.85077	0.048124
6453	ITSN1	0.84935	0.018105
5352	PLOD2	0.84052	8.38e-06
80851	SH3BP5L	0.84032	0.02829
3717	JAK2	0.83777	8.31e-06
2815	GP9	0.83688	0.043725
10797	MTHFD2	0.8365	0.0026708
58488	PCTP	0.83218	9.83e-06
84898	PLXDC2	0.83166	0.0077417
2038	EPB42	0.83158	1.02e-05
4502	MT2A	0.83089	1.02e-05
23012	STK38L	0.83063	1.03e-05
51186	TCEAL9	0.82797	1.08e-05
9477	MED20	0.82748	0.0032293
9209	LRRFIP2	0.82645	0.0096536
523	ATP6V1A	0.82553	0.0055272
53829	P2RY13	0.82536	1.17e-05
26035	GLCE	0.8249	1.17e-05
9334	B4GALT5	0.82374	0.0016385
23136	EPB41L3	0.82147	0.036874
9060	PAPSS2	0.82117	1.27e-05
7760	ZNF213	0.82057	1.36e-05
3459	IFNGR1	0.82033	0.043685
4129	MAOB	0.8203	0.041715
54947	LPCAT2	0.81888	0.0017663
2359	FPR3	0.81714	0.00026243
54453	RIN2	0.81595	1.56e-05
6708	SPTA1	0.81472	1.64e-05
8564	KMO	0.81386	0.048139
51809	GALNT7	0.81327	1.52e-05
91607	SLFN11	0.81279	0.0062688
11234	HPS5	0.81102	0.00068987
11000	SLC27A3	0.81079	0.0098849
64422	ATG3	0.8107	0.031898
51312	SLC25A37	0.81047	1.71e-05
124935	SLC43A2	0.80484	0.0031101
23654	PLXNB2	0.80445	0.012149
55363	HEMGN	0.80367	2.02e-05
3611	ILK	0.80356	1.98e-05
84188	FAR1	0.80274	1.98e-05
1845	DUSP3	0.80229	0.036572
4860	PNP	0.80034	2.07e-05
26100	WIPI2	0.79901	2.14e-05
7096	TLR1	0.79759	2.17e-05
669	BPGM	0.7975	2.17e-05
7097	TLR2	0.79687	2.3e-05
8991	SELENBP1	0.79671	2.2e-05
3429	IFI27	0.79626	2.2e-05
57102	C12orf4	0.79563	0.0009726
91662	NLRP12	0.79452	6.24e-05
84868	HAVCR2	0.79359	2.53e-05
9604	RNF14	0.79192	0.0054299
838	CASP5	0.78997	0.0013595
10379	IRF9	0.78941	2.94e-05
29994	BAZ2B	0.78865	0.0017743
25979	DHRS7B	0.78383	5.66e-05
94240	EPSTI1	0.7837	0.0051592
55704	CCDC88A	0.78306	3.4e-05
637	BID	0.78261	0.0092445
6483	ST3GAL2	0.78027	3.6e-05
2235	FECH	0.77939	3.47e-05
10184	LHFPL2	0.77706	3.81e-05
65018	PINK1	0.77633	3.8e-05
4600	MX2	0.7752	3.96e-05
2039	DMTN	0.77498	0.0062959
8825	LIN7A	0.77415	0.022802
1514	CTSL	0.77401	0.0072556
55437	STRADB	0.77393	4.18e-05
9911	TMCC2	0.77292	4.17e-05
79624	ARMT1	0.77278	0.001342
3052	HCCS	0.77153	0.00061684
10487	CAP1	0.77151	0.046574
139065	SLITRK4	0.77065	0.047278
6539	SLC6A12	0.77024	4.36e-05
23424	TDRD7	0.76942	4.61e-05
89872	AQP10	0.76747	0.0025506
6102	RP2	0.76629	5.13e-05
116092	DNTTIP1	0.76579	0.0018731
56180	MOSPD1	0.76557	4.98e-05
23586	DDX58	0.76534	0.016229
91543	RSAD2	0.76533	5.03e-05
23429	RYBP	0.76489	5.16e-05
19	ABCA1	0.76484	0.026095
286451	YIPF6	0.76213	5.16e-05
9517	SPTLC2	0.76197	5.35e-05
665	BNIP3L	0.76095	0.006957
1432	MAPK14	0.76067	5.35e-05
4064	CD180	0.76036	0.0003887
23380	SRGAP2	0.75988	5.78e-05
1230	CCR1	0.75873	0.0081989
10095	ARPC1B	0.75555	0.001007
9645	MICAL2	0.75478	6.44e-05
55217	TMLHE	0.75365	6.45e-05
80005	DOCK5	0.75361	6.74e-05
4332	MNDA	0.75359	0.0015159
27348	TOR1B	0.75355	6.88e-05
54757	FAM20A	0.75293	0.028569
199675	MCEMP1	0.75269	0.0012602
3176	HNMT	0.75217	0.028294
965	CD58	0.75172	0.020521
3005	H1-0	0.75166	0.026066
23558	WBP2	0.7512	0.0043021
10644	IGF2BP2	0.75085	7.17e-05
7504	XK	0.75051	0.011991
3428	IFI16	0.74989	7.32e-05
81671	VMP1	0.74968	0.022696
7518	XRCC4	0.74858	7.55e-05
23673	STX12	0.74746	7.9e-05
7439	BEST1	0.74706	7.52e-05
84649	DGAT2	0.74565	0.0042461
3848	KRT1	0.74464	8.64e-05
55589	BMP2K	0.74434	8.5e-05
22797	TFEC	0.74392	0.01015
307	ANXA4	0.74226	0.008568
6768	ST14	0.74177	0.045336
55016	MARCHF1	0.74161	8.74e-05
10010	TANK	0.74099	0.0024972
5110	PCMT1	0.73785	9.74e-05
10161	LPAR6	0.73779	0.00013552
400073	C12orf76	0.73773	9.92e-05
3600	IL15	0.7358	0.0001038
4013	VWA5A	0.73568	0.032894
64747	MFSD1	0.73389	0.001406
56670	SUCNR1	0.73354	0.0030672
8321	FZD1	0.73291	0.0056278
64343	AZI2	0.73272	0.00010774
53	ACP2	0.73266	0.00010718
5476	CTSA	0.73223	0.0014232
8829	NRP1	0.73161	0.010514
2993	GYPA	0.73049	0.00011725
8031	NCOA4	0.7283	0.0001179
80256	FAM214B	0.7281	0.00012179
7107	GPR137B	0.72549	0.00012701
6510	SLC1A5	0.7238	0.00013192
55520	ELAC1	0.72366	0.0058963
22921	MSRB2	0.72362	0.01883
2994	GYPB	0.72155	0.00013904
9185	REPS2	0.72151	0.00014486
136	ADORA2B	0.72132	0.00014153
10107	TRIM10	0.72069	0.00014343
220042	DDIAS	0.71998	0.0057197
55640	FLVCR2	0.71981	0.0074475
2820	GPD2	0.71897	0.00015158
114793	FMNL2	0.71896	0.00015246
4940	OAS3	0.71891	0.00015531
55320	MIS18BP1	0.71704	0.014613
90417	KNSTRN	0.717	0.00015544
11252	PACSIN2	0.71503	0.010393
10333	TLR6	0.7136	0.00016743
55233	MOB1A	0.71329	0.00017041
11342	RNF13	0.71271	0.023402
23365	ARHGEF12	0.70962	0.0088264
55032	SLC35A5	0.70949	0.0030295
10855	HPSE	0.70938	0.026907
528	ATP6V1C1	0.7089	0.00018271
2040	STOM	0.70875	0.00018863
63916	ELMO2	0.70789	0.028576
51479	ANKFY1	0.70782	0.00018769
4905	NSF	0.70671	0.00019728
26750	RPS6KC1	0.70671	0.037895
5210	PFKFB4	0.70633	0.00020038
51701	NLK	0.70554	0.000203
10645	CAMKK2	0.70333	0.022928
51094	ADIPOR1	0.70186	0.00048294
2110	ETFDH	0.70178	0.00021539
64411	ARAP3	0.69892	0.00023025
54625	PARP14	0.69863	0.00023025
25915	NDUFAF3	0.69792	0.00024081
55357	TBC1D2	0.69769	0.00023985
10924	SMPDL3A	0.69746	0.013468
124222	PAQR4	0.69741	0.012029
7251	TSG101	0.69732	0.00024081
55120	FANCL	0.69689	0.011241
6788	STK3	0.69605	0.00025203
23328	SASH1	0.69526	0.017279
29916	SNX11	0.69497	0.00025203
10096	ACTR3	0.69495	0.035241
51249	TMEM69	0.69416	0.00025878
9493	KIF23	0.69328	0.017717
9276	COPB2	0.69319	0.042409
3772	KCNJ15	0.69263	0.00026611
23312	DMXL2	0.69259	0.00027282
114769	CARD16	0.69249	0.00026756
10121	ACTR1A	0.69236	0.0059355
79607	FAM118B	0.69214	0.0071127
152195	NUDT16P1	0.69166	0.00027282
3628	INPP1	0.69131	0.00027606
4939	OAS2	0.69127	0.00027831
10228	STX6	0.6905	0.00027519
57552	NCEH1	0.68977	0.00029243
54165	DCUN1D1	0.68773	0.00029292
4117	MAK	0.68738	0.0022625
8936	WASF1	0.68729	0.044576
66008	TRAK2	0.68677	0.00029856
55884	WSB2	0.68622	0.0215
81622	UNC93B1	0.6862	0.00038654
53340	SPA17	0.6857	0.028451
55789	DEPDC1B	0.68521	0.00032145
55293	UEVLD	0.68483	0.00030828
9778	KIAA0232	0.68338	0.00032704
4077	NBR1	0.68325	0.033596
3098	HK1	0.68315	0.0017506
113402	SFT2D1	0.68287	0.00033065
22995	CEP152	0.68208	0.0010588
408	ARRB1	0.68189	0.00033065
10092	ARPC5	0.68162	0.00034509
9673	SLC25A44	0.68098	0.00034785
223082	ZNRF2	0.68094	0.0015034
27020	NPTN	0.68071	0.02862
2852	GPER1	0.68052	0.038263
6546	SLC8A1	0.67939	0.022928
55276	PGM2	0.67796	0.0003593
10810	WASF3	0.67677	0.040332
1314	COPA	0.67651	0.00038654
116071	BATF2	0.67453	0.00040076
5739	PTGIR	0.67418	0.046461
9761	MLEC	0.67286	0.00040525
55654	TMEM127	0.67256	0.014077
51143	DYNC1LI1	0.67222	0.00042452
1806	DPYD	0.67205	0.000437
221656	KDM1B	0.67178	0.00042452
56548	CHST7	0.67119	0.018699
55076	TMEM45A	0.67038	0.0027986
7532	YWHAG	0.67016	0.00043199
51510	CHMP5	0.66881	0.00044167
1295	COL8A1	0.66832	0.00046296
11235	PDCD10	0.66803	0.00047278
8458	TTF2	0.66785	0.0077303
80301	PLEKHO2	0.66701	0.040771
64127	NOD2	0.66655	0.024816
2717	GLA	0.66588	0.00050086
55601	DDX60	0.66569	0.00049919
55207	ARL8B	0.66504	0.006897
387921	NHLRC3	0.66501	0.040515
11031	RAB31	0.66498	0.00051338
1497	CTNS	0.66478	0.011814
84706	GPT2	0.66467	0.02281
10011	SRA1	0.66401	0.030178
1378	CR1	0.66381	0.00052537
286	ANK1	0.66115	0.00056284
3660	IRF2	0.66036	0.01945
3055	HCK	0.66026	0.00055736
4001	LMNB1	0.65714	0.00060387
4247	MGAT2	0.65713	0.0017672
55723	ASF1B	0.65491	0.0018731
6007	RHD	0.65481	0.0006395
3985	LIMK2	0.65471	0.0077303
81846	SBF2	0.65343	0.00067841
7150	TOP1	0.65321	0.0006395
64326	COP1	0.65308	0.00066464
10981	RAB32	0.65138	0.0032814
129607	CMPK2	0.6513	0.00066383
5663	PSEN1	0.65072	0.00067186
23503	ZFYVE26	0.65038	0.00068485
55529	PIP4P2	0.64941	0.00071713
147040	KCTD11	0.64821	0.00073416
51103	NDUFAF1	0.64803	0.0016348
115727	RASGRP4	0.64781	0.00072745
51110	LACTB2	0.64711	0.010237
55356	SLC22A15	0.64705	0.00072386
494143	CHAC2	0.64532	0.00078895
81533	ITFG1	0.64523	0.042551
7903	ST8SIA4	0.64473	0.0033959
2004	ELK3	0.64398	0.030142
259266	ASPM	0.64347	0.0008094
529	ATP6V1E1	0.64295	0.00082118
6307	MSMO1	0.64281	0.040216
4635	MYL4	0.64253	0.025692
122402	TDRD9	0.6418	0.027574
4683	NBN	0.64177	0.00082463
366	AQP9	0.64108	0.019254
9658	ZNF516	0.64041	0.00085737
80127	BBOF1	0.64037	0.00086797
84085	FBXO30	0.63917	0.00087835
137492	VPS37A	0.63847	0.0027607
80763	SPX	0.63816	0.00091974
4023	LPL	0.63718	0.00094249
5594	MAPK1	0.6362	0.00093736
4254	KITLG	0.63574	0.0017094
5573	PRKAR1A	0.6357	0.00097393
91050	CCDC149	0.6351	0.00097534
374655	ZNF710	0.63441	0.011124
80216	ALPK1	0.63375	0.0092445
10581	IFITM2	0.63249	0.0010591
8659	ALDH4A1	0.6323	0.0010395
997	CDC34	0.63086	0.0010389
10254	STAM2	0.63009	0.0010739
79746	ECHDC3	0.62949	0.019191
9958	USP15	0.6285	0.0011019
5606	MAP2K3	0.62843	0.0030732
5325	PLAGL1	0.62703	0.024632
2057	EPOR	0.62609	0.0011535
4836	NMT1	0.62588	0.0011348
3620	IDO1	0.62542	0.0011496
4312	MMP1	0.62492	0.0011558
4668	NAGA	0.62379	0.046015
284	ANGPT1	0.62293	0.024485
10410	IFITM3	0.6227	0.0012139
80255	SLC35F5	0.62254	0.0076266
2247	FGF2	0.62222	0.037561
196410	METTL7B	0.62216	0.0012676
9559	VPS26A	0.62161	0.014589
114801	TMEM200A	0.6216	0.0012676
27173	SLC39A1	0.62092	0.0012872
55907	CMAS	0.62	0.02345
11343	MGLL	0.61955	0.048453
9754	STARD8	0.61884	0.0013491
5106	PCK2	0.61853	0.0013591
10928	RALBP1	0.61835	0.021391
51400	PPME1	0.61773	0.0073143
10367	MICU1	0.61771	0.0014232
54928	IMPAD1	0.61709	0.040765
1374	CPT1A	0.61475	0.016988
115548	FCHO2	0.6147	0.0014925
23216	TBC1D1	0.61365	0.0014875
8714	ABCC3	0.61324	0.0045252
22832	CEP162	0.61276	0.0015355
5678	PSG9	0.61265	0.001557
7052	TGM2	0.6126	0.0015533
5157	PDGFRL	0.61235	0.0041599
26499	PLEK2	0.61233	0.001541
2887	GRB10	0.61231	0.001518
9948	WDR1	0.61205	0.032523
401233	HTATSF1P2	0.61065	0.0085132
120892	LRRK2	0.61008	0.014841
5909	RAP1GAP	0.6099	0.0048473
23325	WASHC4	0.60946	0.0016385
5371	PML	0.60843	0.0016565
7706	TRIM25	0.60787	0.0016818
3981	LIG4	0.60781	0.0016818
9070	ASH2L	0.6077	0.046131
586	BCAT1	0.60754	0.0052819
10613	ERLIN1	0.60716	0.0016995
2059	EPS8	0.60618	0.0017542
1130	LYST	0.60517	0.0017553
8819	SAP30	0.60497	0.0018295
54739	XAF1	0.60484	0.0017553
306	ANXA3	0.60473	0.0018239
54899	PXK	0.60457	0.0018441
3792	KEL	0.60372	0.0018279
338339	CLEC4D	0.60354	0.0018731
10483	SEC23B	0.60333	0.0018371
23299	BICD2	0.60303	0.040652
57568	SIPA1L2	0.60253	0.040242
4599	MX1	0.60227	0.0018579
2618	GART	0.60213	0.0019188
754	PTTG1IP	0.60145	0.0019613
55745	AP5M1	0.60111	0.0019448
1890	TYMP	0.60081	0.0049276
8638	OASL	0.60055	0.0019401
403341	ZBTB34	0.60007	0.0019401
10154	PLXNC1	0.59999	0.0019662
53981	CPSF2	0.59996	0.037231
9871	SEC24D	0.59967	0.0036494
81876	RAB1B	0.59926	0.0082398
80208	SPG11	0.59816	0.0021317
64759	TNS3	0.59718	0.0020573
284996	RNF149	0.59715	0.021754
6809	STX3	0.59713	0.0021193
57415	C3orf14	0.59676	0.0021317
10533	ATG7	0.59672	0.0045108
430	ASCL2	0.59665	0.041541
7296	TXNRD1	0.59649	0.0021193
1053	CEBPE	0.5956	0.043685
9650	MTFR1	0.59545	0.025578
30061	SLC40A1	0.59502	0.016594
5257	PHKB	0.59496	0.03089
131408	FAM131A	0.59438	0.0022499
27439	TMEM121B	0.59414	0.021377
3557	IL1RN	0.59359	0.0044649
128989	TANGO2	0.59315	0.0023427
5341	PLEK	0.5925	0.0023034
92181	UBTD2	0.59075	0.0023727
79865	TREML2	0.58993	0.0023887
3460	IFNGR2	0.58961	0.0025159
51534	VTA1	0.58943	0.0024871
1428	CRYM	0.58924	0.0025152
3430	IFI35	0.58902	0.0024871
23333	DPY19L1	0.58789	0.0025559
3295	HSD17B4	0.5878	0.0025559
23761	PISD	0.58767	0.0025307
5197	PF4V1	0.58751	0.011256
23158	TBC1D9	0.58731	0.0025141
6737	TRIM21	0.58596	0.027584
2517	FUCA1	0.58593	0.017175
25886	POC1A	0.58557	0.0078624

## Sheet: Table S3
Supplementary table S3: Down-regulated genes in PAH versus normal samples
Entrez ID	Name	Combined ES	P value
29116	MYLIP	-1.4837	0
3337	DNAJB1	-1.4054	3.42e-08
11320	MGAT4A	-1.404	9.41e-06
113791	PIK3IP1	-1.3814	1.68e-12
10123	ARL4C	-1.353	2.23e-12
814	CAMK4	-1.3477	0.0030415
8857	FCGBP	-1.3435	0.0023727
6095	RORA	-1.3291	4.19e-12
3298	HSF2	-1.3263	0.0026135
10172	ZNF256	-1.3216	3.28e-06
92106	OXNAD1	-1.3007	1.58e-05
1844	DUSP2	-1.2897	2.01e-11
80012	PHC3	-1.2843	1.99e-05
55450	CAMK2N1	-1.2794	2.18e-11
64112	MOAP1	-1.2729	2.58e-11
6932	TCF7	-1.2409	8.54e-11
64919	BCL11B	-1.2263	1.47e-10
81539	SLC38A1	-1.2251	0.00013256
4306	NR3C2	-1.2219	3.7e-07
23348	DOCK9	-1.2039	0.0040465
7597	ZBTB25	-1.1931	2.7e-07
5590	PRKCZ	-1.1925	8.84e-05
340542	BEX5	-1.184	6.25e-10
79612	NAA16	-1.1704	9.47e-10
7695	ZNF136	-1.1678	2.7e-07
321	APBA2	-1.1671	0.018642
126259	TMIGD2	-1.1588	1.34e-09
56160	NSMCE3	-1.1577	2.59e-09
80824	DUSP16	-1.1566	1.34e-09
8722	CTSF	-1.1502	1.74e-09
51611	DPH5	-1.1471	0.0062699
84033	OBSCN	-1.1442	1.81e-09
3003	GZMK	-1.1436	0.00077489
56985	ADPRM	-1.1382	2.26e-09
54861	SNRK	-1.1364	4.24e-07
4756	NEO1	-1.1298	2.59e-09
6304	SATB1	-1.1289	2.59e-09
11278	KLF12	-1.1271	3.7e-07
11123	RCAN3	-1.127	2.59e-09
29121	CLEC2D	-1.1222	0.0048074
5243	ABCB1	-1.1217	0.0064453
7089	TLE2	-1.1198	3.97e-05
55809	TRERF1	-1.1195	3.3e-09
7067	THRA	-1.1189	0.0020345
8481	OFD1	-1.111	0.02135
5335	PLCG1	-1.109	0.015498
51466	EVL	-1.1061	5.44e-09
1039	CDR2	-1.1052	5.44e-09
23338	JADE2	-1.1042	0.019068
55893	ZNF395	-1.0974	6.83e-09
147694	ZNF548	-1.093	0.00018605
94039	ZNF101	-1.0908	0.00011378
5252	PHF1	-1.0904	7.05e-09
8445	DYRK2	-1.0834	0.00027831
26207	PITPNC1	-1.0767	1.16e-08
5504	PPP1R2	-1.0755	1.19e-08
259197	NCR3	-1.073	1.21e-08
118460	EXOSC6	-1.0714	3.54e-06
59338	PLEKHA1	-1.0709	0.027431
6201	RPS7	-1.0676	1.58e-08
23461	ABCA5	-1.0599	0.016582
26505	CNNM3	-1.0581	0.020896
283149	BCL9L	-1.058	1.86e-08
80714	PBX4	-1.0564	3.99e-07
923	CD6	-1.0553	2.01e-08
84289	ING5	-1.0535	0.0049861
80184	CEP290	-1.0529	0.042507
2113	ETS1	-1.0521	0.010514
64221	ROBO3	-1.0508	4.66e-05
9452	ITM2A	-1.0469	0.0013061
8911	CACNA1I	-1.0465	2.76e-08
921	CD5	-1.0441	2.76e-08
79673	ZNF329	-1.0426	2.91e-08
116987	AGAP1	-1.0398	8.95e-06
5295	PIK3R1	-1.0384	0.0025917
161291	TMEM30B	-1.0382	0.0067954
3655	ITGA6	-1.0343	0.0015544
3631	INPP4A	-1.0263	0.033596
5588	PRKCQ	-1.0252	0.00024779
4054	LTBP3	-1.0215	5.79e-08
3983	ABLIM1	-1.0199	0.00088005
116447	TOP1MT	-1.0189	6.4e-08
9397	NMT2	-1.0187	6.5e-08
940	CD28	-1.0176	6.4e-08
6832	SUPV3L1	-1.0167	6.4e-08
27086	FOXP1	-1.0111	7.24e-08
132299	OCIAD2	-1.0103	0.0029857
53344	CHIC1	-1.0097	7.95e-08
84707	BEX2	-1.0078	0.014967
55901	THSD1	-1.0069	0.042409
23174	ZCCHC14	-1.0057	0.0066812
2081	ERN1	-1.0054	0.00041638
643836	ZFP62	-1.0048	8.9e-08
5019	OXCT1	-1.0014	0.0066812
114034	TOE1	-1.0008	0.01649
1788	DNMT3A	-1.0003	1.03e-07
493861	EID3	-0.99925	1.09e-07
22882	ZHX2	-0.99912	0.0083917
64376	IKZF5	-0.99817	2.9e-05
864	RUNX3	-0.99736	1.09e-07
3820	KLRB1	-0.99725	1.04e-07
4302	MLLT6	-0.99725	1.09e-07
387119	CEP85L	-0.99698	8.39e-06
2254	FGF9	-0.99541	0.036067
79960	JADE1	-0.99483	1.09e-07
9975	NR1D2	-0.99443	0.018708
9737	GPRASP1	-0.98983	0.0018899
64130	LIN7B	-0.98887	1.29e-07
4753	NELL2	-0.98643	1.42e-07
55636	CHD7	-0.98631	1.55e-07
5583	PRKCH	-0.98459	1.53e-07
5533	PPP3CC	-0.98444	1.55e-07
9806	SPOCK2	-0.98382	1.55e-07
27244	SESN1	-0.98138	0.001653
10772	SRSF10	-0.97934	1.63e-07
121551	BTBD11	-0.97761	0.015459
79786	KLHL36	-0.97538	1.85e-07
157638	LRATD2	-0.97468	1.85e-07
916	CD3E	-0.97262	1.99e-07
2091	FBL	-0.96994	1.34e-06
6691	SPINK2	-0.96977	2.3e-07
1292	COL6A2	-0.96815	2.34e-07
286530	P2RY8	-0.96675	2.34e-07
57189	DENND11	-0.96386	2.7e-07
969	CD69	-0.96211	0.0050219
114907	FBXO32	-0.96147	2.75e-07
26249	KLHL3	-0.96146	0.0043444
113263	GLCCI1	-0.96092	0.0010736
29107	NXT1	-0.9601	0.0089346
917	CD3G	-0.95937	2.84e-07
80003	PCNX2	-0.95927	0.011554
79726	WDR59	-0.95882	0.0098581
158830	CXorf65	-0.95873	2.75e-07
65982	ZSCAN18	-0.95644	0.0014845
54206	ERRFI1	-0.95568	0.0058769
322	APBB1	-0.95376	0.026703
10225	CD96	-0.95124	3.87e-07
10174	SORBS3	-0.94871	3e-05
755	CFAP410	-0.9487	0.0095568
9774	BCLAF1	-0.94762	1.51e-06
84433	CARD11	-0.9472	4.08e-07
23360	FNBP4	-0.94684	0.023575
8631	SKAP1	-0.94568	0.00030721
219738	FAM241B	-0.94522	4.53e-07
10360	NPM3	-0.94452	0.0017506
22887	FOXJ3	-0.94406	0.0017663
80318	GKAP1	-0.94395	0.00039939
9249	DHRS3	-0.94212	4.9e-07
7561	ZNF14	-0.93747	0.0001993
4063	LY9	-0.93583	5.27e-07
56987	BBX	-0.93579	5.6e-07
6920	TCEA3	-0.93354	7.9e-05
1106	CHD2	-0.93335	5.84e-07
4189	DNAJB9	-0.93225	0.0049871
55602	CDKN2AIP	-0.93093	6.36e-07
23020	SNRNP200	-0.93089	5.92e-07
6188	RPS3	-0.92802	6.42e-07
155066	ATP6V0E2	-0.92684	3.96e-05
54934	KANSL2	-0.92681	0.021391
85012	TCEAL3	-0.92658	0.00022997
79844	ZDHHC11	-0.92568	7.45e-07
3932	LCK	-0.9245	8.1e-07
254428	SLC41A1	-0.92431	7.41e-07
64282	TENT4B	-0.92392	0.0050309
2053	EPHX2	-0.92312	7.75e-07
4828	NMB	-0.92186	0.0024726
26289	AK5	-0.92155	1.21e-05
10000	AKT3	-0.91964	8.49e-07
8313	AXIN2	-0.91744	8.85e-07
8821	INPP4B	-0.91354	9.09e-05
54941	RNF125	-0.91052	1.09e-06
80063	ATF7IP2	-0.90969	1.93e-05
6161	RPL32	-0.90802	0.00059556
55268	ECHDC2	-0.90769	4.47e-05
81669	CCNL2	-0.90393	0.04521
9638	FEZ1	-0.90383	1.98e-05
57496	MRTFB	-0.90235	0.028147
26053	AUTS2	-0.90072	4.17e-06
55686	MREG	-0.89716	0.03311
2323	FLT3LG	-0.89606	1.67e-06
23318	TUT4	-0.89599	0.038848
161253	REM2	-0.89447	0.00039408
203286	ANKS6	-0.89447	0.0033286
23086	EXPH5	-0.89372	0.027923
54843	SYTL2	-0.89274	0.015882
57326	PBXIP1	-0.89254	1.85e-06
57690	TNRC6C	-0.89224	1.97e-06
6775	STAT4	-0.89094	0.012029
8718	TNFRSF25	-0.88835	2.08e-06
115399	LRRC56	-0.88788	0.01933
196403	DTX3	-0.88755	0.00049515
84320	ACBD6	-0.88736	2.28e-06
23270	TSPYL4	-0.88703	0.0033546
22847	ZNF507	-0.88661	0.0040315
10270	AKAP8	-0.88529	2.42e-06
58473	PLEKHB1	-0.88511	0.00076969
1506	CTRL	-0.88489	0.0033805
55802	DCP1A	-0.88445	2.46e-06
924	CD7	-0.88234	0.00015544
3710	ITPR3	-0.88058	2.96e-06
55904	KMT2E	-0.87914	0.0013882
8508	NIPSNAP1	-0.87859	0.00050128
4145	MATK	-0.87604	3.39e-06
230	ALDOC	-0.87474	0.01921
9531	BAG3	-0.8742	0.0023926
284058	KANSL1	-0.87323	0.00087978
1153	CIRBP	-0.87323	0.017474
9710	KIAA0355	-0.87274	1.6e-05
80162	PGGHG	-0.87072	3.54e-06
55186	SLC25A36	-0.87065	0.00020708
3575	IL7R	-0.86928	0.026411
51696	HECA	-0.86864	3.58e-06
23112	TNRC6B	-0.86861	3.6e-06
915	CD3D	-0.86861	0.0010588
904	CCNT1	-0.86702	3.82e-06
4256	MGP	-0.86565	3.9e-06
84456	L3MBTL3	-0.86378	3.91e-06
7480	WNT10B	-0.86364	0.00014703
29896	TRA2A	-0.86044	4.33e-06
27065	NSG1	-0.85921	4.71e-06
55422	ZNF331	-0.85861	0.0050239
55054	ATG16L1	-0.85834	4.67e-06
8807	IL18RAP	-0.8559	0.031899
51669	SARAF	-0.85531	0.00026432
94134	ARHGAP12	-0.85404	0.010739
51460	SFMBT1	-0.85349	5.14e-06
23164	MPRIP	-0.85313	5.4e-06
25983	NGDN	-0.85274	5.67e-06
3978	LIG1	-0.85205	2.06e-05
54463	RETREG1	-0.84921	5.16e-05
1933	EEF1B2	-0.84855	6.13e-06
7049	TGFBR3	-0.84845	6.15e-06
57062	DDX24	-0.8474	6.15e-06
65005	MRPL9	-0.84647	6.59e-06
132001	TAMM41	-0.84609	0.019193
29997	NOP53	-0.84542	6.52e-06
2043	EPHA4	-0.84385	6.94e-06
25894	PLEKHG4	-0.84248	2.87e-05
54970	TTC12	-0.84154	7.66e-06
26051	PPP1R16B	-0.84141	2.49e-05
274	BIN1	-0.83841	8.59e-06
9139	CBFA2T2	-0.837	0.003165
2644	GCHFR	-0.83601	8.96e-06
6640	SNTA1	-0.83479	1.23e-05
55690	PACS1	-0.83452	0.0047064
284439	SLC25A42	-0.83211	0.034935
26018	LRIG1	-0.83122	1.06e-05
10125	RASGRP1	-0.83074	0.020515
64219	PJA1	-0.82874	0.028816
84058	WDR54	-0.82735	0.0030975
9684	LRRC14	-0.82584	1.2e-05
122060	SLAIN1	-0.82551	0.026907
7536	SF1	-0.82402	1.17e-05
919	CD247	-0.82307	0.00084351
284001	CCDC57	-0.82211	0.0050219
6894	TARBP1	-0.8217	0.036959
50809	HP1BP3	-0.82087	1.33e-05
399	RHOH	-0.82074	1.35e-05
51741	WWOX	-0.81952	0.04632
8550	MAPKAPK5	-0.8171	1.37e-05
678	ZFP36L2	-0.81513	0.0045426
123283	TARS3	-0.81469	1.52e-05
596	BCL2	-0.8144	0.000196
594	BCKDHB	-0.81282	1.58e-05
27106	ARRDC2	-0.8103	0.00091974
6468	FBXW4	-0.80977	1.64e-05
114049	BUD23	-0.80847	1.85e-05
6844	VAMP2	-0.80831	0.0086724
10171	RCL1	-0.80821	0.023096
55260	TMEM143	-0.80779	0.0005341
5037	PEBP1	-0.80748	1.93e-05
58487	CREBZF	-0.80704	1.77e-05
1975	EIF4B	-0.80475	1.91e-05
389289	ANXA2R	-0.80411	2.04e-05
6018	RLF	-0.80406	2.02e-05
868	CBLB	-0.80363	1.98e-05
2625	GATA3	-0.80269	2.02e-05
1027	CDKN1B	-0.80214	2.07e-05
55671	PPP4R3A	-0.80173	2.02e-05
994	CDC25B	-0.80164	2.04e-05
6124	RPL4	-0.80119	2.04e-05
9045	RPL14	-0.80116	2.11e-05
23275	POFUT2	-0.80094	0.00026153
926	CD8B	-0.80003	0.0015355
80758	PRR7	-0.79996	0.0036865
10140	TOB1	-0.79842	0.0037755
79148	MMP28	-0.79721	0.042472
4736	RPL10A	-0.7963	2.34e-05
25	ABL1	-0.7956	0.039822
6165	RPL35A	-0.79475	2.39e-05
112942	CFAP36	-0.79409	2.46e-05
51735	RAPGEF6	-0.79046	0.00023771
23522	KAT6B	-0.79021	0.00027251
1107	CHD3	-0.7893	2.91e-05
5158	PDE6B	-0.78912	0.0052038
9256	TSPOAP1	-0.78899	0.014487
51176	LEF1	-0.78824	2.93e-05
2272	FHIT	-0.78783	2.94e-05
338440	ANO9	-0.78767	2.87e-05
10286	BCAS2	-0.78766	2.94e-05
90799	CEP95	-0.78671	0.015753
6129	RPL7	-0.78662	3.05e-05
2947	GSTM3	-0.78652	2.93e-05
30815	ST6GALNAC6	-0.78641	3.01e-05
5189	PEX1	-0.78623	0.0010259
3178	HNRNPA1	-0.78621	2.94e-05
51477	ISYNA1	-0.7846	0.0028137
57820	CCNB1IP1	-0.78399	0.0063611
253959	RALGAPA1	-0.78362	0.021014
142678	MIB2	-0.7818	3.3e-05
2027	ENO3	-0.7815	0.0053877
7525	YES1	-0.77976	3.45e-05
6146	RPL22	-0.77813	3.8e-05
25914	RTTN	-0.77794	0.0078364
10884	MRPS30	-0.7779	3.58e-05
113177	IZUMO4	-0.77589	4.01e-05
6152	RPL24	-0.77449	3.97e-05
283989	TSEN54	-0.77432	3.99e-05
56990	CDC42SE2	-0.77338	3.97e-05
23036	ZNF292	-0.77252	0.00025878
54462	CCSER2	-0.77251	4.29e-05
56731	SLC2A4RG	-0.77117	4.26e-05
828	CAPS	-0.77027	0.0051304
399665	FAM102A	-0.77005	4.32e-05
30812	SOX8	-0.76619	4.71e-05
6627	SNRPA1	-0.76454	0.0018429
8725	URI1	-0.76441	5.29e-05
22859	ADGRL1	-0.7644	4.95e-05
54065	SMIM11A	-0.76342	5.16e-05
5922	RASA2	-0.7628	0.03311
6194	RPS6	-0.76188	5.36e-05
9701	PPP6R2	-0.76181	0.027925
8924	HERC2	-0.76165	0.00080645
6132	RPL8	-0.76099	5.29e-05
55565	ZNF821	-0.76002	0.0066706
51070	NOSIP	-0.75941	5.77e-05
51222	ZNF219	-0.75858	0.018105
79009	DDX50	-0.75816	0.04512
51187	RSL24D1	-0.75794	6.01e-05
3858	KRT10	-0.7574	0.04057
2051	EPHB6	-0.75644	6.19e-05
129563	DIS3L2	-0.75566	6.38e-05
286205	SCAI	-0.75564	0.049379
63922	CHTF18	-0.75551	7.25e-05
80179	MYO19	-0.75482	0.028276
1606	DGKA	-0.75474	0.0029857
79414	LRFN3	-0.7535	0.01295
8575	PRKRA	-0.75257	0.047667
9814	SFI1	-0.75253	7.17e-05
130502	TTC32	-0.75238	6.96e-05
3004	GZMM	-0.75238	6.96e-05
54014	BRWD1	-0.75209	0.0038095
9651	PLCH2	-0.75112	7.02e-05
6193	RPS5	-0.75046	7.05e-05
55178	MRM3	-0.74834	0.01609
9988	DMTF1	-0.7477	0.04025
11059	WWP1	-0.74668	7.56e-05
7535	ZAP70	-0.74667	7.9e-05
79872	CBLL1	-0.74643	0.032408
23126	POGZ	-0.74568	8.07e-05
283130	SLC25A45	-0.74514	8.29e-05
55843	ARHGAP15	-0.74486	0.029273
91746	YTHDC1	-0.74405	0.00010356
6122	RPL3	-0.74382	8.64e-05
7433	VIPR1	-0.74371	8.29e-05
57488	ESYT2	-0.74371	0.0042278
83874	TBC1D10A	-0.74368	0.047615
20	ABCA2	-0.74137	0.042035
84186	ZCCHC7	-0.74094	0.016382
6224	RPS20	-0.74093	8.76e-05
3945	LDHB	-0.7402	9.07e-05
7267	TTC3	-0.73944	9.1e-05
7343	UBTF	-0.73856	0.032969
54663	WDR74	-0.73792	0.0018441
55818	KDM3A	-0.73663	9.9e-05
7188	TRAF5	-0.7361	0.033596
128308	MRPL55	-0.73583	0.00030073
54851	ANKRD49	-0.73561	0.00072272
90121	TSR2	-0.73532	0.00010356
79661	NEIL1	-0.73502	0.03109
6210	RPS15A	-0.73429	0.0001107
56650	CLDND1	-0.7341	0.0066421
3707	ITPKB	-0.73395	0.030233
23588	KLHDC2	-0.73378	0.032822
1762	DMWD	-0.73336	0.00010617
79710	MORC4	-0.73287	0.00010775
130399	ACVR1C	-0.73284	0.001865
79913	ACTR5	-0.73274	0.00010945
5333	PLCD1	-0.73254	0.00010718
64776	C11orf1	-0.7324	0.00011229
26999	CYFIP2	-0.73166	0.0001107
55299	BRIX1	-0.73152	0.043415
23224	SYNE2	-0.73073	0.014967
22848	AAK1	-0.73067	0.00011201
1937	EEF1G	-0.72999	0.00011201
65265	C8orf33	-0.72982	0.00012014
9326	ZNHIT3	-0.72864	0.0033781
4649	MYO9A	-0.72841	0.00011877
22955	SCMH1	-0.7283	0.0001179
51596	CUTA	-0.72818	0.00012353
694	BTG1	-0.72794	0.00011919
9667	SAFB2	-0.72789	0.0005221
64682	ANAPC1	-0.72728	0.00016034
114804	RNF157	-0.72657	0.00012495
5140	PDE3B	-0.72644	0.049804
57532	NUFIP2	-0.72551	0.00012481
6137	RPL13	-0.72335	0.00013258
26005	C2CD3	-0.72328	0.020494
231	AKR1B1	-0.72257	0.041388
29068	ZBTB44	-0.72238	0.00013422
57494	RIMKLB	-0.72012	0.015063
25864	ABHD14A	-0.71985	0.012843
55658	RNF126	-0.71925	0.00014486
4157	MC1R	-0.7189	0.00015158
54956	PARP16	-0.7178	0.00015531
26297	SERGEF	-0.71741	0.00015257
3702	ITK	-0.71716	0.00015763
252969	NEIL2	-0.71521	0.00016034
1408	CRY2	-0.71512	0.00016086
6139	RPL17	-0.71504	0.00015732
9241	NOG	-0.71484	0.00016034
6207	RPS13	-0.7148	0.00016034
925	CD8A	-0.71471	0.0059811
10605	PAIP1	-0.71399	0.039656
860	RUNX2	-0.71368	0.00016929
51149	MRNIP	-0.71357	0.040442
65981	CAPRIN2	-0.71329	0.00017113
9648	GCC2	-0.71247	0.0061682
113763	ZBED6CL	-0.71128	0.0029688
84747	UNC119B	-0.71099	0.024502
168374	ZNF92	-0.70961	0.00018914
146206	CARMIL2	-0.7091	0.017411
51561	IL23A	-0.70877	0.00019132
90990	KIFC2	-0.70844	0.0022193
1939	EIF2D	-0.70755	0.00018901
286827	TRIM59	-0.70662	0.02281
57571	CARNS1	-0.70624	0.00020341
29123	ANKRD11	-0.70619	0.00020178
4118	MAL	-0.70596	0.00019774
9500	MAGED1	-0.70584	0.00020389
3615	IMPDH2	-0.70496	0.00020389
27079	RPUSD2	-0.70441	0.011697
79884	MAP9	-0.70412	0.00021648
7704	ZBTB16	-0.7031	0.00021539
25873	RPL36	-0.70281	0.00020929
25957	PNISR	-0.70238	0.001541
221937	FOXK1	-0.70221	0.00021624
57414	RHBDD2	-0.70206	0.038354
11266	DUSP12	-0.70201	0.00021654
5372	PMM1	-0.6999	0.00023552
27250	PDCD4	-0.69977	0.00023985
26146	TRAF3IP1	-0.69958	0.0030415
26049	FAM169A	-0.69717	0.00023985
7423	VEGFB	-0.69672	0.028533
26137	ZBTB20	-0.69639	0.024256
79161	TMEM243	-0.69612	0.00024703
29914	UBIAD1	-0.69556	0.00026147
23178	PASK	-0.69522	0.004777
94120	SYTL3	-0.6949	0.00026605
6147	RPL23A	-0.69459	0.00044574
7862	BRPF1	-0.69434	0.00026611
441150	C6orf226	-0.69426	0.0067308
286046	XKR6	-0.69384	0.0026078
56829	ZC3HAV1	-0.69379	0.00038287
147965	FAM98C	-0.69367	0.01321
5217	PFN2	-0.69335	0.03228
6208	RPS14	-0.69254	0.00026485
6138	RPL15	-0.69241	0.00026432
91574	C12orf65	-0.6921	0.042551
3590	IL11RA	-0.69155	0.00026886
6125	RPL5	-0.69	0.0002767
8087	FXR1	-0.6893	0.011524
4820	NKTR	-0.68875	0.03331
9406	ZRANB2	-0.68851	0.01731
84230	LRRC8C	-0.68829	0.00028638
51602	NOP58	-0.68766	0.00030425
57473	ZNF512B	-0.68759	0.00030425
8473	OGT	-0.68662	0.048947
2648	KAT2A	-0.68661	0.00029616
124995	MRPL10	-0.68549	0.00031576
51275	MAPKAPK5-AS1	-0.68481	0.00032014
4670	HNRNPM	-0.68473	0.0003099
6633	SNRPD2	-0.68436	0.00032145
147968	CAPN12	-0.68422	0.03089
84795	PYROXD2	-0.68405	0.005857
10347	ABCA7	-0.68402	0.00032704
83737	ITCH	-0.68369	0.00033065
81887	LAS1L	-0.68365	0.00033115
545	ATR	-0.68205	0.0072827
9584	RBM39	-0.68194	0.028533
284129	SLC26A11	-0.68078	0.00034082
8557	TCAP	-0.68045	0.00049919
166	TLE5	-0.68042	0.00035543
51430	SUCO	-0.68033	0.00034369
50853	VILL	-0.68024	0.00034103
201627	DENND6A	-0.67985	0.00034369
26065	LSM14A	-0.67933	0.00035792
84916	UTP4	-0.67882	0.00036996
23230	VPS13A	-0.6788	0.00037426
80726	IQCN	-0.67822	0.00037426
54816	ZNF280D	-0.67746	0.0028306
80781	COL18A1	-0.67708	0.00037426
9882	TBC1D4	-0.67671	0.00038654
9057	SLC7A6	-0.67558	0.00038945
57504	MTA3	-0.6735	0.0013261
2686	GGT7	-0.67141	0.00042406
3609	ILF3	-0.67127	0.029986
6157	RPL27A	-0.66881	0.00046919
404550	C16orf74	-0.66819	0.00045802
1407	CRY1	-0.66781	0.043685
6143	RPL19	-0.66751	0.00047076
6169	RPL38	-0.66708	0.00047852
1717	DHCR7	-0.66672	0.000865
25926	NOL11	-0.66662	0.00046919
5876	RABGGTB	-0.66568	0.00049515
83939	EIF2A	-0.6646	0.00050086
79085	SLC25A23	-0.66435	0.010652
55663	ZNF446	-0.66431	0.00050197
64772	ENGASE	-0.66357	0.00050086
5277	PIGA	-0.66332	0.015916
57536	KIAA1328	-0.66192	0.00052034
162655	ZNF519	-0.6619	0.043055
84285	EIF1AD	-0.66178	0.010396
10250	SRRM1	-0.66075	0.00052972
1236	CCR7	-0.66072	0.00053376
55290	BRF2	-0.66029	0.00054161
2593	GAMT	-0.65955	0.0012351
125144	SNHG29	-0.6592	0.00056907
738	VPS51	-0.6585	0.00056284
3326	HSP90AB1	-0.65845	0.00058462
57659	ZBTB4	-0.65824	0.00087746
91526	ANKRD44	-0.65798	0.00058462
51409	HEMK1	-0.65763	0.00060597
6191	RPS4X	-0.6572	0.00059801
84650	EBPL	-0.65699	0.034538
171425	CLYBL	-0.65612	0.0069404
93058	COQ10A	-0.65505	0.00064051
84294	UTP23	-0.65498	0.00061684
57692	MAGEE1	-0.65473	0.0006395
125488	TTC39C	-0.65455	0.0006395
57128	LYRM4	-0.65383	0.02281
56204	FAM214A	-0.65309	0.028632
5603	MAPK13	-0.65306	0.0038699
643641	ZNF862	-0.65271	0.00067666
55081	IFT57	-0.65213	0.043685
11322	TMC6	-0.65197	0.00067841
1291	COL6A1	-0.65178	0.0071283
328	APEX1	-0.65123	0.0079927
63917	GALNT11	-0.65105	0.00067841
4775	NFATC3	-0.65062	0.00071498
7050	TGIF1	-0.65056	0.0017672
7322	UBE2D2	-0.64879	0.00071314
6187	RPS2	-0.6487	0.00072386
57134	MAN1C1	-0.64793	0.00072745
79006	METRN	-0.6479	0.020639
79998	ANKRD53	-0.6464	0.00076623
79609	VCPKMT	-0.6464	0.039222
3094	HINT1	-0.64605	0.00075372
84830	ADTRP	-0.64506	0.0073431
89894	TMEM116	-0.64482	0.00078306
10045	SH2D3A	-0.6447	0.00077489
10276	NET1	-0.64454	0.00078306
57447	NDRG2	-0.64438	0.00082184
81890	QTRT1	-0.64424	0.00080961
6233	RPS27A	-0.64322	0.0007968
4094	MAF	-0.64299	0.031885
8884	SLC5A6	-0.64235	0.0089928
9760	TOX	-0.64205	0.015753
91179	SCARF2	-0.64196	0.035924
7840	ALMS1	-0.64188	0.012432
389072	PLEKHM3	-0.64176	0.010095
9487	PIGL	-0.64137	0.0025551
51499	TRIAP1	-0.64127	0.00084351
3560	IL2RB	-0.6411	0.00087022
3841	KPNA5	-0.63983	0.0011892
130074	FAM168B	-0.63981	0.00085044
63925	ZNF335	-0.63935	0.00086997
114904	C1QTNF6	-0.63863	0.00087079
8366	H4C2	-0.63855	0.00091974
147138	TMC8	-0.63827	0.00091974
161725	OTUD7A	-0.6381	0.00089201
54681	P4HTM	-0.63667	0.00092949
8464	SUPT3H	-0.63645	0.027616
84866	TMEM25	-0.636	0.0032293
64118	DUS1L	-0.6357	0.00096587
8665	EIF3F	-0.63519	0.00094539
79101	TAF1D	-0.63476	0.00094539
55623	THUMPD1	-0.63377	0.00098737
6419	SETMAR	-0.63354	0.0009726
7923	HSD17B8	-0.63334	0.00098437
9295	SRSF11	-0.63178	0.048271
2199	FBLN2	-0.63154	0.021536
2303	FOXC2	-0.63147	0.0010268
155382	VPS37D	-0.63052	0.0010501
104	ADARB1	-0.62978	0.0010632
55063	ZCWPW1	-0.62956	0.0010939
6230	RPS25	-0.62945	0.0010588
22800	RRAS2	-0.62933	0.0011035
10038	PARP2	-0.62912	0.025876
162966	ZNF600	-0.62887	0.0011262
23234	DNAJC9	-0.62863	0.0011045
84942	WDR73	-0.62846	0.0011164
6235	RPS29	-0.62845	0.0010861
51293	CD320	-0.62819	0.0073428
10220	GDF11	-0.62804	0.01088
85478	CCDC65	-0.62779	0.0011051
150223	YDJC	-0.62772	0.0011137
85378	TUBGCP6	-0.62718	0.0011164
112840	WDR89	-0.62697	0.0011137
93081	TEX30	-0.62671	0.019012
1822	ATN1	-0.62655	0.0011164
64753	CCDC136	-0.62652	0.0011168
94081	SFXN1	-0.62553	0.0011452
253260	RICTOR	-0.62449	0.015916
10801	SEPTIN9	-0.62409	0.0011885
1952	CELSR2	-0.62387	0.0012072
9214	FCMR	-0.62364	0.0018731
1731	SEPTIN1	-0.62164	0.0012676
5631	PRPS1	-0.62144	0.0012756
26355	FAM162A	-0.62067	0.013987
5467	PPARD	-0.62041	0.0013196
115708	TRMT61A	-0.61937	0.023125
1025	CDK9	-0.6192	0.0013595
8899	PRPF4B	-0.61881	0.049748
25875	LETMD1	-0.61785	0.0013882
7327	UBE2G2	-0.61758	0.0013491
8664	EIF3D	-0.61753	0.0013872
84525	HOPX	-0.617	0.001408
23648	SSBP3	-0.61656	0.0061742
5020	OXT	-0.61649	0.019628
6100	RP9	-0.61595	0.037932
83940	TATDN1	-0.61487	0.029343
84309	NUDT16L1	-0.61481	0.0014875
6160	RPL31	-0.61471	0.0014537
26205	GMEB2	-0.614	0.0014726
221294	NT5DC1	-0.61387	0.016295
84245	MRI1	-0.61222	0.0047785
5775	PTPN4	-0.61182	0.0015544
7593	MZF1	-0.61075	0.0016166
23046	KIF21B	-0.60921	0.033611
9889	ZBED4	-0.6091	0.020274
284346	ZNF575	-0.60906	0.020407
119504	ANAPC16	-0.60901	0.012136
55250	ELP2	-0.60899	0.00169
7629	ZNF76	-0.6077	0.0017277
23492	CBX7	-0.60746	0.0017489
4897	NRCAM	-0.60683	0.0017534
153222	CREBRF	-0.60594	0.023591
200958	MUC20	-0.60501	0.0074475
8192	CLPP	-0.60488	0.0050309
84264	HAGHL	-0.60458	0.031522
27352	SGSM3	-0.60453	0.0017978
9274	BCL7C	-0.60419	0.0095816
143684	FAM76B	-0.6037	0.0018263
92675	DTD1	-0.60299	0.001889
57685	CACHD1	-0.60262	0.0018579
255022	CALHM1	-0.60178	0.0018689
11224	RPL35	-0.60026	0.001969
11184	MAP4K1	-0.60024	0.0019579
27000	DNAJC2	-0.60018	0.01404
8975	USP13	-0.59986	0.0019589
348378	SHISAL2A	-0.59966	0.001969
9668	ZNF432	-0.59962	0.048324
54977	SLC25A38	-0.59952	0.0020119
7294	TXK	-0.59872	0.0031823
81873	ARPC5L	-0.5986	0.0020434
23181	DIP2A	-0.59844	0.0020237
205327	C2orf69	-0.59781	0.023987
92840	REEP6	-0.59759	0.002075
221785	ZSCAN25	-0.59478	0.0021896
11124	FAF1	-0.59416	0.0022527
23370	ARHGEF18	-0.59337	0.0022527
9782	MATR3	-0.59313	0.03481
26094	DCAF4	-0.59312	0.043415
29072	SETD2	-0.59299	0.0022622
27097	TAF5L	-0.5929	0.014183
7109	TRAPPC10	-0.59268	0.0022539
23261	CAMTA1	-0.59257	0.0023359
143282	FGFBP3	-0.5925	0.0097806
10682	EBP	-0.59237	0.0033805
64754	SMYD3	-0.59221	0.0023727
11230	PRAF2	-0.59193	0.0023727
5310	PKD1	-0.58979	0.0024726
23157	SEPTIN6	-0.58974	0.0024444
9138	ARHGEF1	-0.58961	0.0024248
338657	CCDC84	-0.58936	0.0025159
1350	COX7C	-0.5893	0.0024214
6136	RPL12	-0.58905	0.0024342
23016	EXOSC7	-0.58878	0.0030415
10915	TCERG1	-0.58875	0.0025186
8530	CST7	-0.58873	0.0024871
10947	AP3M2	-0.58753	0.0025731
10424	PGRMC2	-0.5871	0.0025622
11186	RASSF1	-0.58631	0.0025622
619208	FAM229B	-0.58584	0.0026556

## Sheet: Table S4
Supplementary table S4: Significantly enriched biological process that are associated with up-regulated genes of blood in PAH
Gene Set Name	# Genes in Gene Set (K)	Description	# Genes in Overlap (k)	k/K	p-value	FDR q-value
GOBP_IMMUNE_EFFECTOR_PROCESS	1296	Any process of the immune system that can potentially contribute to an immune response. [GO_REF:0000022, GOC:add, ISBN:0781735149]	104	0.0802	1.91e-51	1.43e-47
GOBP_MYELOID_LEUKOCYTE_ACTIVATION	659	A change in the morphology or behavior of a myeloid leukocyte resulting from exposure to an activating factor such as a cellular or soluble ligand. [GOC:add, ISBN:0781735149]	68	0.1032	2.92e-40	1.09e-36
GOBP_CELL_ACTIVATION	1461	A change in the morphology or behavior of a cell resulting from exposure to an activating factor such as a cellular or soluble ligand. [GOC:mgi_curators]	95	0.065	3.79e-39	9.46e-36
GOBP_DEFENSE_RESPONSE	1790	Reactions, triggered in response to the presence of a foreign body or the occurrence of an injury, which result in restriction of damage to the organism attacked or prevention/recovery from the infection caused by the attack. [GOC:go_curators]	103	0.0575	6.99e-38	1.31e-34
GOBP_RESPONSE_TO_CYTOKINE	1188	Any process that results in a change in state or activity of a cell or an organism (in terms of movement, secretion, enzyme production, gene expression, etc.) as a result of a cytokine stimulus. [GOC:sl]	84	0.0707	3.45e-37	5.16e-34
GOBP_RESPONSE_TO_BIOTIC_STIMULUS	1606	Any process that results in a change in state or activity of a cell or an organism (in terms of movement, secretion, enzyme production, gene expression, etc.) as a result of a biotic stimulus, a stimulus caused or produced by a living organism. [GOC:hb]	96	0.0598	1.46e-36	1.82e-33
GOBP_SECRETION	1464	The controlled release of a substance by a cell or a tissue. [GOC:ai]	91	0.0622	6.33e-36	6.77e-33
GOBP_DEFENSE_RESPONSE_TO_OTHER_ORGANISM	1208	Reactions triggered in response to the presence of another organism that act to protect the cell or organism from damage caused by that organism. [GOC:dos]	81	0.0671	3.26e-34	3.05e-31
GOBP_ESTABLISHMENT_OF_PROTEIN_LOCALIZATION	1982	The directed movement of a protein to a specific location. [GOC:bf]	103	0.052	4.26e-34	3.54e-31
GOBP_EXOCYTOSIS	891	A process of secretion by a cell that results in the release of intracellular molecules (e.g. hormones, matrix proteins) contained within a membrane-bounded vesicle. Exocytosis can occur either by full fusion, when the vesicle collapses into the plasma membrane, or by a kiss-and-run mechanism that involves the formation of a transient contact, a pore, between a granule (for exemple of chromaffin …	68	0.0763	4.44e-32	3.32e-29
GOBP_CELL_ACTIVATION_INVOLVED_IN_IMMUNE_RESPONSE	722	A change in the morphology or behavior of a cell resulting from exposure to an activating factor such as a cellular or soluble ligand, leading to the initiation or perpetuation of an immune response. [GO_REF:0000022, GOC:add, ISBN:0781735149]	60	0.0831	2.43e-30	1.65e-27
GOBP_MYELOID_LEUKOCYTE_MEDIATED_IMMUNITY	550	Any process involved in the carrying out of an immune response by a myeloid leukocyte. [GO_REF:0000022, GOC:add, ISBN:0781735149]	53	0.0964	5.3e-30	3.31e-27
GOBP_INNATE_IMMUNE_RESPONSE	997	Innate immune responses are defense responses mediated by germline encoded components that directly recognize components of potential pathogens. [GO_REF:0000022, GOC:add, GOC:ebc, GOC:mtg_sensu]	68	0.0682	3.69e-29	2.13e-26
GOBP_LEUKOCYTE_MEDIATED_IMMUNITY	873	Any process involved in the carrying out of an immune response by a leukocyte. [GO_REF:0000022, GOC:add, ISBN:0781735149]	63	0.0722	2.17e-28	1.16e-25
GOBP_CYTOKINE_MEDIATED_SIGNALING_PATHWAY	803	A series of molecular signals initiated by the binding of a cytokine to a receptor on the surface of a cell, and ending with regulation of a downstream cellular process, e.g. transcription. [GOC:mah, GOC:signaling, PMID:19295629]	60	0.0747	7.32e-28	3.65e-25
GOBP_INTRACELLULAR_TRANSPORT	1730	The directed movement of substances within a cell. [GOC:ai]	86	0.0497	5.3e-27	2.48e-24
GOBP_RESPONSE_TO_VIRUS	358	Any process that results in a change in state or activity of a cell or an organism (in terms of movement, secretion, enzyme production, gene expression, etc.) as a result of a stimulus from a virus. [GOC:hb]	41	0.1145	2.56e-26	1.13e-23
GOBP_DEFENSE_RESPONSE_TO_VIRUS	260	Reactions triggered in response to the presence of a virus that act to protect the cell or organism. [GOC:ai]	36	0.1385	3.95e-26	1.64e-23
GOBP_CELLULAR_MACROMOLECULE_LOCALIZATION	1981	Any process in which a macromolecule is transported to, and/or maintained in, a specific location at the level of a cell. Localization at the cellular level encompasses movement within the cell, from within the cell to the cell surface, or from one location to another at the surface of a cell. [GOC:mah]	89	0.0449	7.13e-25	2.81e-22
GOBP_SMALL_MOLECULE_METABOLIC_PROCESS	1886	The chemical reactions and pathways involving small molecules, any low molecular weight, monomeric, non-encoded molecule. [GOC:curators, GOC:pde, GOC:vw]	86	0.0456	1.86e-24	6.95e-22
GOBP_RESPONSE_TO_OXYGEN_CONTAINING_COMPOUND	1654	Any process that results in a change in state or activity of a cell or an organism (in terms of movement, secretion, enzyme production, gene expression, etc.) as a result of an oxygen-containing compound stimulus. [GOC:pr, GOC:TermGenie]	78	0.0472	4.54e-23	1.62e-20
GOBP_REGULATION_OF_RESPONSE_TO_EXTERNAL_STIMULUS	1036	Any process that modulates the frequency, rate or extent of a response to an external stimulus. [GOC:mah]	61	0.0589	6.89e-23	2.34e-20
GOBP_POSITIVE_REGULATION_OF_MOLECULAR_FUNCTION	1745	Any process that activates or increases the rate or extent of a molecular function, an elemental biological activity occurring at the molecular level, such as catalysis or binding. [GO:jl]	78	0.0447	1.16e-21	3.79e-19
GOBP_HOMEOSTATIC_PROCESS	1912	Any biological process involved in the maintenance of an internal steady state. [GOC:jl, ISBN:0395825172]	82	0.0429	1.22e-21	3.81e-19
GOBP_POSITIVE_REGULATION_OF_SIGNALING	1725	Any process that activates, maintains or increases the frequency, rate or extent of a signaling process. [GOC:mtg_signal]	76	0.0441	9.57e-21	2.86e-18
GOBP_CELLULAR_RESPONSE_TO_OXYGEN_CONTAINING_COMPOUND	1182	Any process that results in a change in state or activity of a cell (in terms of movement, secretion, enzyme production, gene expression, etc.) as a result of an oxygen-containing compound stimulus. [GOC:pr, GOC:TermGenie]	61	0.0516	4.97e-20	1.43e-17
GOBP_RESPONSE_TO_INTERFERON_GAMMA	196	Any process that results in a change in state or activity of a cell or an organism (in terms of movement, secretion, enzyme production, gene expression, etc.) as a result of an interferon-gamma stimulus. Interferon-gamma is also known as type II interferon. [GOC:add, ISBN:0126896631, PMID:15546383]	27	0.1378	7.57e-20	2.1e-17
GOBP_APOPTOTIC_PROCESS	1931	A programmed cell death process which begins when a cell receives an internal (e.g. DNA damage) or external signal (e.g. an extracellular death ligand), and proceeds through a series of biochemical events (signaling pathway phase) which trigger an execution phase. The execution phase is the last step of an apoptotic process, and is typically characterized by rounding-up of the cell, retraction of…	79	0.0409	1.22e-19	3.27e-17
GOBP_RESPONSE_TO_ENDOGENOUS_STIMULUS	1624	Any process that results in a change in state or activity of a cell or an organism (in terms of movement, secretion, enzyme production, gene expression, etc.) as a result of a stimulus arising within the organism. [GOC:sm]	71	0.0437	3.18e-19	8.21e-17
GOBP_INFLAMMATORY_RESPONSE	773	The immediate defensive reaction (by vertebrate tissue) to infection or injury caused by chemical or physical agents. The process is characterized by local vasodilation, extravasation of plasma into intercellular spaces and accumulation of white blood cells and macrophages. [GO_REF:0000022, ISBN:0198506732]	48	0.0621	4.09e-19	1.02e-16
GOBP_CARBOHYDRATE_DERIVATIVE_METABOLIC_PROCESS	1134	The chemical reactions and pathways involving carbohydrate derivative. [GOC:TermGenie]	58	0.0511	6.7e-19	1.62e-16
GOBP_POSITIVE_REGULATION_OF_RESPONSE_TO_EXTERNAL_STIMULUS	507	Any process that activates, maintains or increases the rate of a response to an external stimulus. [GOC:mah]	39	0.0769	7.22e-19	1.69e-16
GOBP_REGULATION_OF_INTRACELLULAR_SIGNAL_TRANSDUCTION	1783	Any process that modulates the frequency, rate or extent of intracellular signal transduction. [GOC:dph, GOC:signaling, GOC:tb, GOC:TermGenie]	74	0.0415	9.26e-19	2.1e-16
GOBP_CHEMICAL_HOMEOSTASIS	1187	Any biological process involved in the maintenance of an internal steady state of a chemical. [GOC:isa_complete]	59	0.0497	1.25e-18	2.74e-16
GOBP_INTRACELLULAR_PROTEIN_TRANSPORT	1161	The directed movement of proteins in a cell, including the movement of proteins between specific compartments or structures within a cell, such as organelles of a eukaryotic cell. [GOC:mah]	58	0.05	1.99e-18	4.24e-16
GOBP_REGULATION_OF_TRANSPORT	1730	Any process that modulates the frequency, rate or extent of the directed movement of substances (such as macromolecules, small molecules, ions) into, out of or within a cell, or between cells, by means of some agent such as a transporter or pore. [GOC:ai]	72	0.0416	2.5e-18	5.19e-16
GOBP_POSITIVE_REGULATION_OF_CATALYTIC_ACTIVITY	1402	Any process that activates or increases the activity of an enzyme. [GOC:ebc, GOC:jl, GOC:tb, GOC:vw]	64	0.0456	2.66e-18	5.37e-16
GOBP_MEMBRANE_ORGANIZATION	949	A process which results in the assembly, arrangement of constituent parts, or disassembly of a membrane. A membrane is a double layer of lipid molecules that encloses all cells, and, in eukaryotes, many organelles; may be a single or double lipid bilayer; also includes associated proteins. [GOC:dph, GOC:tb]	52	0.0548	2.75e-18	5.4e-16
GOBP_RESPONSE_TO_TYPE_I_INTERFERON	101	Any process that results in a change in state or activity of a cell or an organism (in terms of movement, secretion, enzyme production, gene expression, etc.) as a result of a type I interferon stimulus. Type I interferons include the interferon-alpha, beta, delta, episilon, zeta, kappa, tau, and omega gene families. [GOC:add, ISBN:0126896631, PMID:15546383, PMID:16681834]	20	0.198	2.99e-18	5.74e-16
GOBP_BIOLOGICAL_PROCESS_INVOLVED_IN_SYMBIOTIC_INTERACTION	997	A process carried out by gene products in an organism that enable the organism to engage in a symbiotic relationship, a more or less intimate association, with another organism. The various forms of symbiosis include parasitism, in which the association is disadvantageous or destructive to one of the organisms; mutualism, in which the association is advantageous, or often necessary to one or both…	53	0.0532	4.67e-18	8.74e-16
GOBP_INTERFERON_GAMMA_MEDIATED_SIGNALING_PATHWAY	91	A series of molecular signals initiated by the binding of interferon-gamma to a receptor on the surface of a cell, and ending with regulation of a downstream cellular process, e.g. transcription. Interferon gamma is the only member of the type II interferon found so far. [GOC:add, GOC:dph, GOC:signaling]	19	0.2088	7.26e-18	1.32e-15
GOBP_REGULATION_OF_RESPONSE_TO_STRESS	1414	Any process that modulates the frequency, rate or extent of a response to stress. Response to stress is a change in state or activity of a cell or an organism (in terms of movement, secretion, enzyme production, gene expression, etc.) as a result of a disturbance in organismal or cellular homeostasis, usually, but not necessarily, exogenous (e.g. temperature, humidity, ionizing radiation). [GOC:d…	63	0.0446	1.62e-17	2.88e-15
GOBP_CARBOHYDRATE_METABOLIC_PROCESS	618	The chemical reactions and pathways involving carbohydrates, any of a group of organic compounds based of the general formula Cx(H2O)y. Includes the formation of carbohydrate derivatives by the addition of a carbohydrate residue to another molecule. [GOC:mah, ISBN:0198506732]	41	0.0663	1.75e-17	3.05e-15
GOBP_VESICLE_ORGANIZATION	339	A process that is carried out at the cellular level which results in the assembly, arrangement of constituent parts, or disassembly of a vesicle. [GOC:mah]	31	0.0914	2.41e-17	4.09e-15
GOBP_ORGANONITROGEN_COMPOUND_CATABOLIC_PROCESS	1332	The chemical reactions and pathways resulting in the breakdown of organonitrogen compound. [GOC:pr, GOC:TermGenie]	60	0.045	6.16e-17	1.02e-14
GOBP_REGULATION_OF_IMMUNE_SYSTEM_PROCESS	1593	Any process that modulates the frequency, rate, or extent of an immune system process. [GOC:add]	66	0.0414	9.41e-17	1.53e-14
GOBP_REGULATION_OF_DEFENSE_RESPONSE	692	Any process that modulates the frequency, rate or extent of a defense response. [GOC:mah]	42	0.0607	1.65e-16	2.63e-14
GOBP_RESPONSE_TO_HORMONE	876	Any process that results in a change in state or activity of a cell or an organism (in terms of movement, secretion, enzyme production, gene expression, etc.) as a result of a hormone stimulus. [GOC:jl]	47	0.0537	2.83e-16	4.41e-14
GOBP_ORGANIC_ACID_METABOLIC_PROCESS	1067	The chemical reactions and pathways involving organic acids, any acidic compound containing carbon in covalent linkage. [ISBN:0198506732]	52	0.0487	3.59e-16	5.48e-14
GOBP_POSITIVE_REGULATION_OF_MULTICELLULAR_ORGANISMAL_PROCESS	1397	Any process that activates or increases the frequency, rate or extent of an organismal process, any of the processes pertinent to the function of an organism above the cellular level; includes the integrated processes of tissues and organs. [GOC:ai]	60	0.0429	5.37e-16	8.04e-14
GOBP_POSITIVE_REGULATION_OF_CELLULAR_COMPONENT_ORGANIZATION	1118	Any process that activates or increases the frequency, rate or extent of a process involved in the formation, arrangement of constituent parts, or disassembly of cell structures, including the plasma membrane and any external encapsulating structures such as the cell wall and cell envelope. [GOC:ai]	53	0.0474	5.73e-16	8.41e-14
GOBP_RESPONSE_TO_LIPID	865	Any process that results in a change in state or activity of a cell or an organism (in terms of movement, secretion, enzyme production, gene expression, etc.) as a result of a lipid stimulus. [GOC:sl]	46	0.0532	8.28e-16	1.19e-13
GOBP_PROCESS_UTILIZING_AUTOPHAGIC_MECHANISM	536	A cellular process involving delivery of a portion of the cytoplasm to lysosomes or to the plant or fungal vacuole that does not involve direct transport through the endocytic or vacuolar protein sorting (Vps) pathways. This process typically leads to degradation of the cargo; however, it can also be used to deliver resident proteins, such as in the cytoplasm-to-vacuole targeting (Cvt) pathway. […	36	0.0672	1.17e-15	1.65e-13
GOBP_REGULATION_OF_RESPONSE_TO_BIOTIC_STIMULUS	418	Any process that modulates the frequency, rate, or extent of a response to biotic stimulus. [GOC:add]	32	0.0766	1.22e-15	1.69e-13
GOBP_ORGANOPHOSPHATE_METABOLIC_PROCESS	1024	The chemical reactions and pathways involving organophosphates, any phosphate-containing organic compound. [ISBN:0198506732]	50	0.0488	1.28e-15	1.74e-13
GOBP_RESPONSE_TO_NITROGEN_COMPOUND	1117	Any process that results in a change in state or activity of a cell or an organism (in terms of movement, secretion, enzyme production, gene expression, etc.) as a result of a nitrogen compound stimulus. [GOC:pr, GOC:TermGenie]	52	0.0466	2.29e-15	3e-13
GOBP_POSITIVE_REGULATION_OF_PROTEIN_METABOLIC_PROCESS	1528	Any process that activates or increases the frequency, rate or extent of the chemical reactions and pathways involving a protein. [GOC:ai]	62	0.0406	2.29e-15	3e-13
GOBP_PROTEIN_PHOSPHORYLATION	1616	The process of introducing a phosphate group on to a protein. [GOC:hb]	64	0.0396	2.4e-15	3.1e-13
GOBP_ION_HOMEOSTASIS	787	Any process involved in the maintenance of an internal steady state of ions within an organism or cell. [GOC:ai]	43	0.0546	2.95e-15	3.74e-13
GOBP_REGULATION_OF_HYDROLASE_ACTIVITY	1297	Any process that modulates the frequency, rate or extent of hydrolase activity, the catalysis of the hydrolysis of various bonds, e.g. C-O, C-N, C-C, phosphoric anhydride bonds, etc. Hydrolase is the systematic name for any enzyme of EC class 3. [EC:3.-.-.-, GOC:ai]	56	0.0432	4.4e-15	5.48e-13
GOBP_IMMUNE_SYSTEM_DEVELOPMENT	989	The process whose specific outcome is the progression of an organismal system whose objective is to provide calibrated responses by an organism to a potential internal or invasive threat, over time, from its formation to the mature structure. A system is a regularly interacting or interdependent group of organs or tissues that work together to carry out a given biological process. [GOC:add, GOC:d…	48	0.0485	6.15e-15	7.55e-13
GOBP_LOCOMOTION	1975	Self-propelled movement of a cell or organism from one location to another. [GOC:dgh]	71	0.0359	7.98e-15	9.63e-13
GOBP_MACROAUTOPHAGY	311	The major inducible pathway for the general turnover of cytoplasmic constituents in eukaryotic cells, it is also responsible for the degradation of active cytoplasmic enzymes and organelles during nutrient starvation. Macroautophagy involves the formation of double-membrane-bounded autophagosomes which enclose the cytoplasmic constituent targeted for degradation in a membrane-bounded structure. A…	27	0.0868	1.02e-14	1.21e-12
GOBP_CYTOKINE_PRODUCTION	823	The appearance of a cytokine due to biosynthesis or secretion following a cellular stimulus, resulting in an increase in its intracellular or extracellular levels. [GOC:add, ISBN:0781735149]	43	0.0522	1.39e-14	1.62e-12
GOBP_MACROPHAGE_ACTIVATION	102	A change in morphology and behavior of a macrophage resulting from exposure to a cytokine, chemokine, cellular ligand, or soluble factor. [GOC:mgi_curators, ISBN:0781735149, PMID:14506301]	17	0.1667	2.11e-14	2.43e-12
GOBP_VIRAL_LIFE_CYCLE	348	A set of processes which all viruses follow to ensure survival; includes attachment and entry of the virus particle, decoding of genome information, translation of viral mRNA by host ribosomes, genome replication, and assembly and release of viral particles containing the genome. [ISBN:1555811272]	28	0.0805	2.21e-14	2.5e-12
GOBP_NEGATIVE_REGULATION_OF_VIRAL_PROCESS	89	Any process that stops, prevents, or reduces the frequency, rate or extent of a multi-organism process in which a virus is a participant. [GOC:bf, GOC:jl]	16	0.1798	3.58e-14	3.99e-12
GOBP_REGULATION_OF_CELLULAR_LOCALIZATION	812	Any process that modulates the frequency, rate or extent of a process in which a cell, a substance, or a cellular entity is transported to, or maintained in a specific location within or in the membrane of a cell. [GOC:dph, GOC:tb]	42	0.0517	4e-14	4.4e-12
GOBP_ENDOMEMBRANE_SYSTEM_ORGANIZATION	482	A process that is carried out at the cellular level which results in the assembly, arrangement of constituent parts, or disassembly of the endomembrane system. [GOC:mah, GOC:sm]	32	0.0664	6.43e-14	6.97e-12
GOBP_CELLULAR_HOMEOSTASIS	937	Any process involved in the maintenance of an internal steady state at the level of the cell. [GOC:isa_complete, GOC:jl, ISBN:0395825172]	45	0.048	6.55e-14	7e-12
GOBP_RESPONSE_TO_PEPTIDE	521	Any process that results in a change in state or activity of a cell or an organism (in terms of movement, secretion, enzyme production, gene expression, etc.) as a result of a peptide stimulus. [GOC:pr, GOC:TermGenie]	33	0.0633	9.66e-14	1.02e-11
GOBP_REGULATION_OF_PROTEIN_LOCALIZATION	874	Any process that modulates the frequency, rate or extent of any process in which a protein is transported to, or maintained in, a specific location. [GOC:dph, GOC:mah, GOC:tb]	43	0.0492	1.08e-13	1.12e-11
GOBP_RESPONSE_TO_MOLECULE_OF_BACTERIAL_ORIGIN	346	Any process that results in a change in state or activity of an organism (in terms of movement, secretion, enzyme production, gene expression, etc.) as a result of a stimulus by molecules of bacterial origin such as peptides derived from bacterial flagellin. [GOC:rl, GOC:sm]	27	0.078	1.35e-13	1.38e-11
GOBP_CELLULAR_RESPONSE_TO_NITROGEN_COMPOUND	698	Any process that results in a change in state or activity of a cell (in terms of movement, secretion, enzyme production, gene expression, etc.) as a result of a nitrogen compound stimulus. [GOC:pr, GOC:TermGenie]	38	0.0544	1.43e-13	1.45e-11
GOBP_ENDOSOMAL_TRANSPORT	242	The directed movement of substances mediated by an endosome, a membrane-bounded organelle that carries materials enclosed in the lumen or located in the endosomal membrane. [ISBN:0198506732]	23	0.095	1.46e-13	1.45e-11
GOBP_POSITIVE_REGULATION_OF_CYTOKINE_PRODUCTION	437	Any process that activates or increases the frequency, rate or extent of production of a cytokine. [GOC:add, ISBN:0781735149]	30	0.0686	1.67e-13	1.65e-11
GOBP_POSITIVE_REGULATION_OF_HYDROLASE_ACTIVITY	774	Any process that activates or increases the frequency, rate or extent of hydrolase activity, the catalysis of the hydrolysis of various bonds. [GOC:ai]	40	0.0517	1.7e-13	1.66e-11
GOBP_REGULATION_OF_ORGANELLE_ORGANIZATION	1165	Any process that modulates the frequency, rate or extent of a process involved in the formation, arrangement of constituent parts, or disassembly of an organelle. [GOC:mah]	50	0.0429	1.79e-13	1.71e-11
GOBP_CELLULAR_ION_HOMEOSTASIS	668	Any process involved in the maintenance of an internal steady state of ions at the level of a cell. [GOC:mah]	37	0.0554	1.81e-13	1.71e-11
GOBP_POSITIVE_REGULATION_OF_INTRACELLULAR_SIGNAL_TRANSDUCTION	1005	Any process that activates or increases the frequency, rate or extent of intracellular signal transduction. [GOC:BHF, GOC:dph, GOC:signaling, GOC:tb, GOC:TermGenie]	46	0.0458	1.87e-13	1.75e-11
GOBP_POSITIVE_REGULATION_OF_DEFENSE_RESPONSE	359	Any process that activates or increases the frequency, rate or extent of a defense response. [GOC:mah]	27	0.0752	3.25e-13	3e-11
GOBP_REGULATION_OF_IMMUNE_RESPONSE	993	Any process that modulates the frequency, rate or extent of the immune response, the immunological reaction of an organism to an immunogenic stimulus. [GOC:ai]	45	0.0453	4.9e-13	4.47e-11
GOBP_PATTERN_RECOGNITION_RECEPTOR_SIGNALING_PATHWAY	208	Any series of molecular signals generated as a consequence of a pattern recognition receptor (PRR) binding to one of its physiological ligands. PRRs bind pathogen-associated molecular pattern (PAMPs), structures conserved among microbial species, or damage-associated molecular pattern (DAMPs), endogenous molecules released from damaged cells. [GOC:add, GOC:ar, ISBN:0781735149, PMID:15199967]	21	0.101	5.18e-13	4.67e-11
GOBP_PROTEIN_LOCALIZATION_TO_ORGANELLE	998	A process in which a protein is transported to, or maintained in, a location within an organelle. [GOC:mah]	45	0.0451	5.82e-13	5.12e-11
GOBP_CELLULAR_RESPONSE_TO_LIPID	556	Any process that results in a change in state or activity of a cell (in terms of movement, secretion, enzyme production, gene expression, etc.) as a result of a lipid stimulus. [GOC:mah]	33	0.0594	5.82e-13	5.12e-11
GOBP_REGULATION_OF_CELL_DEATH	1659	Any process that modulates the rate or frequency of cell death. Cell death is the specific activation or halting of processes within a cell so that its vital functions markedly cease, rather than simply deteriorating gradually over time, which culminates in cell death. [GOC:dph, GOC:tb]	60	0.0362	9.33e-13	8.12e-11
GOBP_NEGATIVE_REGULATION_OF_MULTICELLULAR_ORGANISMAL_PROCESS	1104	Any process that stops, prevents, or reduces the frequency, rate or extent of an organismal process, the processes pertinent to the function of an organism above the cellular level; includes the integrated processes of tissues and organs. [GOC:ai]	47	0.0426	1.32e-12	1.12e-10
GOBP_REGULATION_OF_PROTEIN_MODIFICATION_PROCESS	1627	Any process that modulates the frequency, rate or extent of the covalent alteration of one or more amino acid residues within a protein. [GOC:mah, GOC:tb]	59	0.0363	1.32e-12	1.12e-10
GOBP_CELL_POPULATION_PROLIFERATION	1955	The multiplication or reproduction of cells, resulting in the expansion of a cell population. [GOC:mah, GOC:mb]	66	0.0338	1.34e-12	1.13e-10
GOBP_RESPONSE_TO_BACTERIUM	717	Any process that results in a change in state or activity of a cell or an organism (in terms of movement, secretion, enzyme production, gene expression, etc.) as a result of a stimulus from a bacterium. [GOC:hb]	37	0.0516	1.49e-12	1.24e-10
GOBP_REGULATION_OF_CELLULAR_PROTEIN_LOCALIZATION	547	Any process that modulates the frequency, rate or extent of cellular protein localization. Cellular protein localization is any process in which a protein is transported to, and/or maintained in, a specific location and encompasses movement within the cell, from within the cell to the cell surface, or from one location to another at the surface of a cell. [GO_REF:0000058, GOC:TermGenie, GOC:vw]	32	0.0585	1.93e-12	1.59e-10
GOBP_MYELOID_CELL_DIFFERENTIATION	419	The process in which a relatively unspecialized myeloid precursor cell acquires the specialized features of any cell of the myeloid leukocyte, megakaryocyte, thrombocyte, or erythrocyte lineages. [GOC:add, ISBN:0781735149]	28	0.0668	2.08e-12	1.69e-10
GOBP_POSITIVE_REGULATION_OF_ORGANELLE_ORGANIZATION	583	Any process that increases the frequency, rate or extent of a process involved in the formation, arrangement of constituent parts, or disassembly of an organelle. [GOC:dph, GOC:tb]	33	0.0566	2.11e-12	1.7e-10
GOBP_ORGANONITROGEN_COMPOUND_BIOSYNTHETIC_PROCESS	1786	The chemical reactions and pathways resulting in the formation of organonitrogen compound. [GOC:pr, GOC:TermGenie]	62	0.0347	2.15e-12	1.71e-10
GOBP_CELL_MIGRATION	1602	The controlled self-propelled movement of a cell from one site to a destination guided by molecular cues. Cell migration is a central process in the development and maintenance of multicellular organisms. [GOC:cjm, GOC:dph, GOC:ems, GOC:pf, Wikipedia:Cell_migration]	58	0.0362	2.22e-12	1.75e-10
GOBP_LIPID_METABOLIC_PROCESS	1426	The chemical reactions and pathways involving lipids, compounds soluble in an organic solvent but not, or sparingly, in an aqueous solvent. Includes fatty acids; neutral fats, other fatty-acid esters, and soaps; long-chain (fatty) alcohols and waxes; sphingoids and other long-chain bases; glycolipids, phospholipids and sphingolipids; and carotenes, polyprenols, sterols, terpenes and other isopren…	54	0.0379	2.48e-12	1.93e-10
GOBP_REGULATION_OF_PROTEIN_PHOSPHORYLATION	1211	Any process that modulates the frequency, rate or extent of addition of phosphate groups into an amino acid in a protein. [GOC:hjd]	49	0.0405	2.67e-12	2.06e-10
GOBP_POSITIVE_REGULATION_OF_IMMUNE_SYSTEM_PROCESS	1050	Any process that activates or increases the frequency, rate, or extent of an immune system process. [GOC:add]	45	0.0429	3.25e-12	2.48e-10
GOBP_TRANSMEMBRANE_RECEPTOR_PROTEIN_TYROSINE_KINASE_SIGNALING_PATHWAY	737	A series of molecular signals initiated by the binding of an extracellular ligand to a receptor on the surface of the target cell where the receptor possesses tyrosine kinase activity, and ending with regulation of a downstream cellular process, e.g. transcription. [GOC:ceb, GOC:signaling]	37	0.0502	3.33e-12	2.52e-10
GOBP_CELLULAR_RESPONSE_TO_BIOTIC_STIMULUS	233	Any process that results in a change in state or activity of a cell (in terms of movement, secretion, enzyme production, gene expression, etc.) as a result of a biotic stimulus, a stimulus caused or produced by a living organism. [GOC:mah]	21	0.0901	4.68e-12	3.5e-10

## Sheet: Table S5
Supplementary table S5: Significantly enriched cellular components that are associated with up-regulated genes of blood in PAH
Gene Set Name	# Genes in Gene Set (K)	Description	# Genes in Overlap (k)	k/K	p-value	FDR q-value
GOCC_VACUOLE	792	A closed structure, found only in eukaryotic cells, that is completely surrounded by unit membrane and contains liquid material. Cells contain one or several vacuoles, that may have different functions from each other. Vacuoles have a diverse array of functions. They can act as a storage organelle for nutrients or waste products, as a degradative compartment, as a cost-effective way of increasing…	64	0.0808	1.24e-31	1.24e-28
GOCC_ENDOSOME	978	A vacuole to which materials ingested by endocytosis are delivered. [ISBN:0198506732, PMID:19696797]	68	0.0695	1.18e-29	5.89e-27
GOCC_SECRETORY_GRANULE	847	A small subcellular vesicle, surrounded by a membrane, that is formed from the Golgi apparatus and contains a highly concentrated protein destined for secretion. Secretory granules move towards the periphery of the cell and upon stimulation, their membranes fuse with the cell membrane, and their protein load is exteriorized. Processing of the contained protein may take place in secretory granules…	62	0.0732	2.77e-28	9.18e-26
GOCC_SECRETORY_VESICLE	1004	A cytoplasmic, membrane bound vesicle that is capable of fusing to the plasma membrane to release its contents into the extracellular space. [GOC:dos]	66	0.0657	2.13e-27	5.3e-25
GOCC_MITOCHONDRION	1627	A semiautonomous, self replicating organelle that occurs in varying numbers, shapes, and sizes in the cytoplasm of virtually all eukaryotic cells. It is notably the site of tissue respiration. [GOC:giardia, ISBN:0198506732]	78	0.0479	1.66e-23	3.3e-21
GOCC_GOLGI_APPARATUS	1608	A membrane-bound cytoplasmic organelle of the endomembrane system that further processes the core oligosaccharides (e.g. N-glycans) added to proteins in the endoplasmic reticulum and packages them into membrane-bound vesicles. The Golgi apparatus operates at the intersection of the secretory, lysosomal, and endocytic pathways. [ISBN:0198506732]	72	0.0448	4.66e-20	7.73e-18
GOCC_VESICLE_MEMBRANE	800	The lipid bilayer surrounding any membrane-bounded vesicle in the cell. [GOC:mah, GOC:vesicle]	50	0.0625	5.44e-20	7.74e-18
GOCC_VACUOLAR_MEMBRANE	431	The lipid bilayer surrounding the vacuole and separating its contents from the cytoplasm of the cell. [GOC:ai]	37	0.0858	1.54e-19	1.91e-17
GOCC_ENDOSOME_MEMBRANE	507	The lipid bilayer surrounding an endosome. [GOC:mah]	37	0.073	3.25e-17	3.59e-15
GOCC_GOLGI_APPARATUS_SUBCOMPARTMENT	887	A compartment that consists of a lumen and an enclosing membrane, and is part of the Golgi apparatus. [GOC:dos]	47	0.053	4.54e-16	4.52e-14
GOCC_LATE_ENDOSOME	275	A prelysosomal endocytic organelle differentiated from early endosomes by lower lumenal pH and different protein composition. Late endosomes are more spherical than early endosomes and are mostly juxtanuclear, being concentrated near the microtubule organizing center. [NIF_Subcellular:nlx_subcell_20090702, PMID:11964142, PMID:2557062]	26	0.0945	4.2e-15	3.81e-13
GOCC_ORGANELLE_SUBCOMPARTMENT	1772	A compartment that consists of a lumen and an enclosing membrane, and is part of an organelle. [GOC:mah, GOC:pz]	67	0.0378	4.63e-15	3.81e-13
GOCC_VESICLE_LUMEN	328	The volume enclosed by the membrane or protein that forms a vesicle. [GOC:mah, GOC:vesicles]	28	0.0854	4.98e-15	3.81e-13
GOCC_EARLY_ENDOSOME	378	A membrane-bounded organelle that receives incoming material from primary endocytic vesicles that have been generated by clathrin-dependent and clathrin-independent endocytosis; vesicles fuse with the early endosome to deliver cargo for sorting into recycling or degradation pathways. [GOC:mah, NIF_Subcellular:nlx_subcell_20090701, PMID:19696797]	29	0.0767	2.57e-14	1.83e-12
GOCC_AZUROPHIL_GRANULE	155	Primary lysosomal granule found in neutrophil granulocytes. Contains a wide range of hydrolytic enzymes and is released into the extracellular fluid. [GOC:jl, PMID:17152095]	19	0.1226	2.01e-13	1.33e-11
GOCC_FICOLIN_1_RICH_GRANULE	185	Highly exocytosable gelatinase-poor granules found in neutrophils and rich in ficolin-1. Ficolin-1 is released from neutrophil granules by stimulation with fMLP or PMA, and the majority becomes associated with the surface membrane of the cells and can be detected by flow cytometry. [GOC:mec, PMID:19741154]	20	0.1081	5.14e-13	3.2e-11
GOCC_PLASMA_MEMBRANE_REGION	1208	A membrane that is a (regional) part of the plasma membrane. [GOC:dos]	50	0.0414	6.86e-13	4.02e-11
GOCC_CELL_LEADING_EDGE	411	The area of a motile cell closest to the direction of movement. [GOC:pg]	28	0.0681	1.31e-12	6.87e-11
GOCC_MEMBRANE_MICRODOMAIN	323	A membrane region with a lipid composition that is distinct from that of the membrane regions that surround it. [PMID:20044567, PMID:26253820]	25	0.0774	1.31e-12	6.87e-11
GOCC_ENDOPLASMIC_RETICULUM	1960	The irregular network of unit membranes, visible only by electron microscopy, that occurs in the cytoplasm of many eukaryotic cells. The membranes form a complex meshwork of tubular channels, which are often expanded into slitlike cavities called cisternae. The ER takes two forms, rough (or granular), with ribosomes adhering to the outer surface, and smooth (with no ribosomes attached). [ISBN:019…	66	0.0337	1.5e-12	7.49e-11
GOCC_ENVELOPE	1214	A multilayered structure surrounding all or part of a cell; encompasses one or more lipid bilayers, and may include a cell wall layer; also includes the space between layers. [GOC:mah, GOC:pz]	49	0.0404	2.92e-12	1.38e-10
GOCC_AZUROPHIL_GRANULE_LUMEN	91	The volume enclosed by the membrane of an azurophil granule, a primary lysosomal granule found in neutrophil granulocytes that contains a wide range of hydrolytic enzymes and is released into the extracellular fluid. [GOC:bf, PMID:17152095]	14	0.1538	1.31e-11	5.94e-10
GOCC_VACUOLAR_LUMEN	173	The volume enclosed within the vacuolar membrane. [ISBN:0198506732]	18	0.104	1.44e-11	6.24e-10
GOCC_MITOCHONDRIAL_ENVELOPE	778	The double lipid bilayer enclosing the mitochondrion and separating its contents from the cell cytoplasm; includes the intermembrane space. [GOC:ai, GOC:pz]	37	0.0476	1.59e-11	6.61e-10
GOCC_SECRETORY_GRANULE_MEMBRANE	305	The lipid bilayer surrounding a secretory granule. [GOC:mah]	23	0.0754	1.77e-11	7.06e-10
GOCC_PHAGOCYTIC_VESICLE	136	A membrane-bounded intracellular vesicle that arises from the ingestion of particulate material by phagocytosis. [GOC:go_curators, ISBN:0198506732]	16	0.1176	3.04e-11	1.16e-09
GOCC_TERTIARY_GRANULE	164	A secretory granule that contains cathepsin and gelatinase and is readily exocytosed upon cell activation; found primarily in mature neutrophil cells. [GOC:BHF, GOC:mah, GOC:rl, PMID:12070036]	16	0.0976	5.13e-10	1.89e-08
GOCC_ANCHORING_JUNCTION	824	A cell junction that mechanically attaches a cell (and its cytoskeleton) to neighboring cells or to the extracellular matrix. [ISBN:0815332181]	35	0.0425	1.15e-09	4.07e-08
GOCC_PERINUCLEAR_REGION_OF_CYTOPLASM	720	Cytoplasm situated near, or occurring around, the nucleus. [GOC:jid]	32	0.0444	2.03e-09	6.97e-08
GOCC_CELL_SUBSTRATE_JUNCTION	423	A cell junction that forms a connection between a cell and the extracellular matrix. [GOC:aruk, GOC:bc, GOC:hb, GOC:mah, PMID:10419689, PMID:1643657, PMID:16805308, PMID:26923917, PMID:8314002]	24	0.0567	2.13e-09	7.07e-08
GOCC_SPECIFIC_GRANULE	160	Granule with a membranous, tubular internal structure, found primarily in mature neutrophil cells. Most are released into the extracellular fluid. Specific granules contain lactoferrin, lysozyme, vitamin B12 binding protein and elastase. [GOC:jl, ISBN:0721662544, PMID:7334549]	15	0.0938	3.1e-09	9.95e-08
GOCC_ENDOCYTIC_VESICLE	307	A membrane-bounded intracellular vesicle formed by invagination of the plasma membrane around an extracellular substance. Endocytic vesicles fuse with early endosomes to deliver the cargo for further sorting. [GOC:go_curators, PMID:19696797]	20	0.0651	4.66e-09	1.45e-07
GOCC_AXON	619	The long process of a neuron that conducts nerve impulses, usually away from the cell body to the terminals and varicosities, which are sites of storage and release of neurotransmitter. [GOC:nln, ISBN:0198506732]	28	0.0452	1.44e-08	4.36e-07
GOCC_LATE_ENDOSOME_MEMBRANE	140	The lipid bilayer surrounding a late endosome. [GOC:pz]	13	0.0929	3.91e-08	1.14e-06
GOCC_OUTER_MEMBRANE	222	The external membrane of Gram-negative bacteria or certain organelles such as mitochondria and chloroplasts; freely permeable to most ions and metabolites. [GOC:go_curators]	16	0.0721	4.02e-08	1.14e-06
GOCC_LAMELLIPODIUM	196	A thin sheetlike process extended by the leading edge of a migrating cell or extending cell process; contains a dense meshwork of actin filaments. [ISBN:0815316194]	15	0.0765	4.83e-08	1.3e-06
GOCC_SYNAPSE	1283	The junction between an axon of one neuron and a dendrite of another neuron, a muscle fiber or a glial cell. As the axon approaches the synapse it enlarges into a specialized structure, the presynaptic terminal bouton, which contains mitochondria and synaptic vesicles. At the tip of the terminal bouton is the presynaptic membrane; facing it, and separated from it by a minute cleft (the synaptic c…	42	0.0327	4.92e-08	1.3e-06
GOCC_NUCLEAR_OUTER_MEMBRANE_ENDOPLASMIC_RETICULUM_MEMBRANE_NETWORK	1141	The continuous network of membranes encompassing the nuclear outer membrane and the endoplasmic reticulum membrane. [GOC:bf, GOC:jl, GOC:mah, GOC:mcc, GOC:pr, GOC:vw]	39	0.0342	4.95e-08	1.3e-06
GOCC_FICOLIN_1_RICH_GRANULE_LUMEN	124	Any membrane-enclosed lumen that is part of a ficolin-1-rich granule. [GO_REF:0000064, GOC:TermGenie, PMID:23650620]	12	0.0968	8.23e-08	2.1e-06
GOCC_PLASMA_MEMBRANE_RAFT	112	A membrane raft that is part of the plasma membrane. [GOC:jl]	11	0.0982	2.45e-07	6.11e-06
GOCC_NEURON_PROJECTION	1321	A prolongation or process extending from a nerve cell, e.g. an axon or dendrite. [GOC:jl, http://www.cogsci.princeton.edu/~wn/]	41	0.031	2.91e-07	7.07e-06
GOCC_TRANSPORT_VESICLE	402	Any of the vesicles of the constitutive secretory pathway, which carry cargo from the endoplasmic reticulum to the Golgi, between Golgi cisternae, from the Golgi to the ER (retrograde transport) or to destinations within or outside the cell. [GOC:mah, PMID:22160157]	20	0.0498	3.86e-07	9.14e-06
GOCC_PRESYNAPSE	487	The part of a synapse that is part of the presynaptic cell. [GOC:dos]	22	0.0452	5.24e-07	1.21e-05
GOCC_PHAGOCYTIC_VESICLE_MEMBRANE	77	The lipid bilayer surrounding a phagocytic vesicle. [GOC:mah]	9	0.1169	6.95e-07	1.57e-05
GOCC_INTRINSIC_COMPONENT_OF_PLASMA_MEMBRANE	1730	The component of the plasma membrane consisting of the gene products and protein complexes having either part of their peptide sequence embedded in the hydrophobic region of the membrane or some other covalently attached group such as a GPI anchor that is similarly embedded in the membrane. [GOC:dos, GOC:mah]	48	0.0277	7.13e-07	1.58e-05
GOCC_NUCLEAR_ENVELOPE	462	The double lipid bilayer enclosing the nucleus and separating its contents from the rest of the cytoplasm; includes the intermembrane space, a gap of width 20-40 nm (also called the perinuclear space). [ISBN:0198547684]	21	0.0455	8.58e-07	1.86e-05
GOCC_MICROTUBULE_ORGANIZING_CENTER	804	An intracellular structure that can catalyze gamma-tubulin-dependent microtubule nucleation and that can anchor microtubules by interacting with their minus ends, plus ends or sides. [GOC:vw, ISBN:0815316194, PMID:17072892, PMID:17245416, Wikipedia:Microtubule_organizing_center]	29	0.0361	9.24e-07	1.96e-05
GOCC_FICOLIN_1_RICH_GRANULE_MEMBRANE	61	The lipid bilayer surrounding a ficolin-1-rich granule. [GOC:mec, PMID:23650620]	8	0.1311	1.19e-06	2.47e-05
GOCC_CENTROSOME	608	A structure comprised of a core structure (in most organisms, a pair of centrioles) and peripheral material from which a microtubule-based structure, such as a spindle apparatus, is organized. Centrosomes occur close to the nucleus during interphase in many eukaryotic cells, though in animal cells it changes continually during the cell-division cycle. [GOC:mah, ISBN:0198547684]	24	0.0395	1.75e-06	3.55e-05
GOCC_PHAGOPHORE_ASSEMBLY_SITE	31	Punctate structures proximal to the endoplasmic reticulum which are the sites where the Atg machinery assembles upon autophagy induction. [GOC:elh, PMID:11689437, PMID:12048214, PMID:12554655]	6	0.1935	2.53e-06	5.05e-05
GOCC_ACTIN_CYTOSKELETON	500	The part of the cytoskeleton (the internal framework of a cell) composed of actin and associated proteins. Includes actin cytoskeleton-associated complexes. [GOC:jl, ISBN:0395825172, ISBN:0815316194]	21	0.042	2.98e-06	5.82e-05
GOCC_RUFFLE	175	Projection at the leading edge of a crawling cell; the protrusions are supported by a microfilament meshwork. [ISBN:0124325653]	12	0.0686	3.34e-06	6.4e-05
GOCC_POSTSYNAPSE	604	The part of a synapse that is part of the post-synaptic cell. [GOC:dos]	23	0.0381	5.16e-06	9.7e-05
GOCC_SCAR_COMPLEX	10	A pentameric complex that includes orthologues of human PIR121, Nap1, Abi, SCAR, and HSPC300 and regulates actin polymerization and/or depolymerization through small GTPase mediated signal transduction. [GOC:hla, GOC:pg, PMID:12181570, PMID:24036345, PMID:24630101]	4	0.4	5.45e-06	0.0001
GOCC_MICROTUBULE_CYTOSKELETON	1288	The part of the cytoskeleton (the internal framework of a cell) composed of microtubules and associated proteins. [GOC:jl, ISBN:0395825172]	37	0.0287	6.53e-06	0.000118
GOCC_DENDRITIC_SPINE_HEAD	11	Distal part of the dendritic spine, that carries the post-synaptic density. [GOC:BHF, GOC:nln, GOC:rl]	4	0.3636	8.47e-06	0.000151
GOCC_EARLY_ENDOSOME_MEMBRANE	162	The lipid bilayer surrounding an early endosome. [GOC:pz]	11	0.0679	9.36e-06	0.000164
GOCC_CAVEOLA	81	A membrane raft that forms small pit, depression, or invagination that communicates with the outside of a cell and extends inward, indenting the cytoplasm and the cell membrane. Examples include flask-shaped invaginations of the plasma membrane in adipocytes associated with caveolin proteins, and minute pits or incuppings of the cell membrane formed during pinocytosis. Caveolae may be pinched off…	8	0.0988	1.04e-05	0.000178
GOCC_CELL_CORTEX	301	The region of a cell that lies just beneath the plasma membrane and often, but not always, contains a network of actin filaments and associated proteins. [GOC:mah, ISBN:0815316194]	15	0.0498	1.06e-05	0.00018
GOCC_DENDRITIC_TREE	616	The entire complement of dendrites for a neuron, consisting of each primary dendrite and all its branches. [GOC:aruk, GOC:bc, NIF_Subcellular:sao172297168]	22	0.0357	2.2e-05	0.000366
GOCC_PROTON_TRANSPORTING_V_TYPE_ATPASE_COMPLEX	27	A proton-transporting two-sector ATPase complex that couples ATP hydrolysis to the transport of protons across a concentration gradient. The resulting transmembrane electrochemical potential of H+ is used to drive a variety of (i) secondary active transport systems via H+-dependent symporters and antiporters and (ii) channel-mediated transport systems. The complex comprises a membrane sector (V0)…	5	0.1852	2.26e-05	0.000369
GOCC_MEMBRANE_PROTEIN_COMPLEX	1319	Any protein complex that is part of a membrane. [GOC:dos]	36	0.0273	2.57e-05	0.000413
GOCC_DISTAL_AXON	287	That part of an axon close to and including the growth cone or the axon terminus. [GOC:aruk, GOC:bc, PMID:17202468]	14	0.0488	2.64e-05	0.000417
GOCC_TRANS_GOLGI_NETWORK	251	The network of interconnected tubular and cisternal structures located within the Golgi apparatus on the side distal to the endoplasmic reticulum, from which secretory vesicles emerge. The trans-Golgi network is important in the later stages of protein secretion where it is thought to play a key role in the sorting and targeting of secreted proteins to the correct destination. [GOC:vw, ISBN:08153…	13	0.0518	2.74e-05	0.000426
GOCC_SITE_OF_POLARIZED_GROWTH	184	Any part of a cell where non-isotropic growth takes place. [GOC:mah]	11	0.0598	3.07e-05	0.000471
GOCC_LYSOSOMAL_LUMEN	96	The volume enclosed within the lysosomal membrane. [GOC:jl, PMID:15213228]	8	0.0833	3.62e-05	0.000546
GOCC_ORGANELLE_INNER_MEMBRANE	552	The inner, i.e. lumen-facing, lipid bilayer of an organelle envelope; usually highly selective to most ions and metabolites. [GOC:mah]	20	0.0362	4.23e-05	0.000628
GOCC_MICROBODY_LUMEN	51	The volume enclosed by the membranes of a microbody. [GOC:mah]	6	0.1176	4.98e-05	0.00073
GOCC_PROTON_TRANSPORTING_TWO_SECTOR_ATPASE_COMPLEX	52	A large protein complex that catalyzes the synthesis or hydrolysis of ATP by a rotational mechanism, coupled to the transport of protons across a membrane. The complex comprises a membrane sector (F0, V0, or A0) that carries out proton transport and a cytoplasmic compartment sector (F1, V1, or A1) that catalyzes ATP synthesis or hydrolysis. Two major types have been characterized: V-type ATPases …	6	0.1154	5.57e-05	0.000804
GOCC_CORTICAL_CYTOSKELETON	104	The portion of the cytoskeleton that lies just beneath the plasma membrane. [GOC:mah]	8	0.0769	6.42e-05	0.000913
GOCC_PROTON_TRANSPORTING_TWO_SECTOR_ATPASE_COMPLEX_CATALYTIC_DOMAIN	18	A protein complex that forms part of a proton-transporting two-sector ATPase complex and catalyzes ATP hydrolysis or synthesis. The catalytic domain (F1, V1, or A1) comprises a hexameric catalytic core and a central stalk, and is peripherally associated with the membrane when the two-sector ATPase is assembled. [GOC:mah, PMID:10838056]	4	0.2222	7.31e-05	0.00102
GOCC_PIGMENT_GRANULE	106	A small, subcellular membrane-bounded vesicle containing pigment and/or pigment precursor molecules. Pigment granule biogenesis is poorly understood, as pigment granules are derived from multiple sources including the endoplasmic reticulum, coated vesicles, lysosomes, and endosomes. [GOC:jid, GOC:mh]	8	0.0755	7.35e-05	0.00102
GOCC_LEADING_EDGE_MEMBRANE	173	The portion of the plasma membrane surrounding the leading edge of a motile cell. [GOC:mah]	10	0.0578	9.27e-05	0.00127
GOCC_SOMATODENDRITIC_COMPARTMENT	827	The region of a neuron that includes the cell body (cell soma) and dendrite(s), but excludes the axon. [GOC:pad, GOC:PARL]	25	0.0302	9.41e-05	0.00127
GOCC_BASOLATERAL_PLASMA_MEMBRANE	211	The region of the plasma membrane that includes the basal end and sides of the cell. Often used in reference to animal polarized epithelial membranes, where the basal membrane is the part attached to the extracellular matrix, or in plant cells, where the basal membrane is defined with respect to the zygotic axis. [GOC:go_curators]	11	0.0521	0.000106	0.00139
GOCC_SYNAPTIC_MEMBRANE	368	A specialized area of membrane on either the presynaptic or the postsynaptic side of a synapse, the junction between a nerve fiber of one neuron and another neuron or muscle fiber or glial cell. [GOC:BHF, PMID:20410104]	15	0.0408	0.000106	0.00139
GOCC_INTRINSIC_COMPONENT_OF_MITOCHONDRIAL_MEMBRANE	86	The component of the mitochondrial membrane consisting of the gene products and protein complexes having either part of their peptide sequence embedded in the hydrophobic region of the membrane or some other covalently attached group such as a GPI anchor that is similarly embedded in the membrane. [GOC:dos]	7	0.0814	0.000129	0.00166
GOCC_EXOCYTIC_VESICLE	216	A transport vesicle that mediates transport from an intracellular compartment to the plasma membrane, and fuses with the plasma membrane to release various cargo molecules, such as proteins or hormones, by exocytosis. [GOC:kad, GOC:mah]	11	0.0509	0.00013	0.00166
GOCC_MULTIVESICULAR_BODY	62	A type of endosome in which regions of the limiting endosomal membrane invaginate to form internal vesicles; membrane proteins that enter the internal vesicles are sequestered from the cytoplasm. [PMID:11566881, PMID:16533950]	6	0.0968	0.000151	0.0019
GOCC_BASAL_PART_OF_CELL	258	The region of a cell situated near the base. For example, in a polarized epithelial cell, the basal surface rests on the basal lamina that separates the epithelium from other tissue. [GOC:mah, ISBN:0815316194]	12	0.0465	0.000153	0.0019
GOCC_ARP2_3_PROTEIN_COMPLEX	9	A stable protein complex that contains two actin-related proteins, Arp2 and Arp3, and five novel proteins (ARPC1-5), and functions in the nucleation of branched actin filaments. [GOC:jl, GOC:vw, PMID:12479800]	3	0.3333	0.00017	0.00204
GOCC_PROTON_TRANSPORTING_V_TYPE_ATPASE_V1_DOMAIN	9	A protein complex that forms part of a proton-transporting V-type ATPase and catalyzes ATP hydrolysis. The V1 complex consists of: (1) a globular headpiece with three alternating copies of subunits A and B that form a ring, (2) a central rotational stalk composed of single copies of subunits D and F, and (3) a peripheral stalk made of subunits C, E, G and H. Subunits A and B mediate the hydrolysi…	3	0.3333	0.00017	0.00204
GOCC_SPECTRIN_ASSOCIATED_CYTOSKELETON	9	The part of the cytoskeleton composed of spectrin, protein 4.1 and ankyrin. Spectrin-associated cytoskeleton is associated with the plasma membrane. [GOC:mtg_muscle, PMID:15970557]	3	0.3333	0.00017	0.00204
GOCC_IMMUNOLOGICAL_SYNAPSE	41	An area of close contact between a lymphocyte (T-, B-, or natural killer cell) and a target cell formed through the clustering of particular signaling and adhesion molecules and their associated membrane rafts on both the lymphocyte and the target cell and facilitating activation of the lymphocyte, transfer of membrane from the target cell to the lymphocyte, and in some situations killing of the …	5	0.122	0.000181	0.00213
GOCC_SITE_OF_DNA_DAMAGE	91	A region of a chromosome at which DNA damage has occurred. DNA damage signaling and repair proteins accumulate at the lesion to respond to the damage and repair the DNA to form a continuous DNA helix. [GOC:pg]	7	0.0769	0.000184	0.00213
GOCC_SPECIFIC_GRANULE_MEMBRANE	91	The lipid bilayer surrounding a specific granule, a granule with a membranous, tubular internal structure, found primarily in mature neutrophil cells. Most are released into the extracellular fluid. Specific granules contain lactoferrin, lysozyme, vitamin B12 binding protein and elastase. [GOC:bf, PMID:7334549]	7	0.0769	0.000184	0.00213
GOCC_CELL_SURFACE	870	The external part of the cell wall and/or plasma membrane. [GOC:jl, GOC:mtg_sensu, GOC:sm]	25	0.0287	0.000204	0.00234
GOCC_ESCRT_I_COMPLEX	10	An endosomal sorting complex required for transport. It consists of the class E vacuolar protein sorting (Vps) proteins and interacts with ubiquitinated cargoes. [GOC:rb, PMID:12892785, PMID:12900393]	3	0.3	0.000241	0.00272
GOCC_ENDOCYTIC_VESICLE_MEMBRANE	163	The lipid bilayer surrounding an endocytic vesicle. [GOC:mah]	9	0.0552	0.00029	0.00324
GOCC_SEMAPHORIN_RECEPTOR_COMPLEX	11	A stable binary complex of a neurophilin and a plexin, together forming a functional semaphorin receptor. [GOC:hjd, PMID:10934324, PMID:12367632, PMID:12613544]	3	0.2727	0.000328	0.00363
GOCC_TERTIARY_GRANULE_MEMBRANE	73	The lipid bilayer surrounding a tertiary granule. [GOC:BHF, GOC:mah, GOC:rl, PMID:12070036]	6	0.0822	0.000371	0.00406
GOCC_ESCRT_COMPLEX	27	An endosomal sorting complex involved in membrane fission processes related to sorting of multivesicular bodies (MVB) in the endocytic pathway, cytokinesis and viral budding among other processes. [PMID:16689637, VZ:1536]	4	0.1481	0.000382	0.00414
GOCC_INCLUSION_BODY	74	A discrete intracellular part formed of aggregated molecules such as proteins or other biopolymers. [GOC:mah, PMID:11121744]	6	0.0811	0.000399	0.00427
GOCC_HEMOGLOBIN_COMPLEX	12	An iron-containing, oxygen carrying complex. In vertebrates it is made up of two pairs of associated globin polypeptide chains, each chain carrying a noncovalently bound heme prosthetic group. [GOC:jl, ISBN:0198506732]	3	0.25	0.000433	0.00459
GOCC_COPI_COATED_VESICLE	28	A vesicle with a coat formed of the COPI coat complex proteins. COPI-coated vesicles are found associated with Golgi membranes at steady state, are involved in Golgi to endoplasmic reticulum (retrograde) vesicle transport, and possibly also in intra-Golgi transport. [GOC:mah, PMID:11252894]	4	0.1429	0.000441	0.00463
GOCC_NUCLEAR_MEMBRANE	295	Either of the lipid bilayers that surround the nucleus and form the nuclear envelope; excludes the intermembrane space. [GOC:mah, GOC:pz]	12	0.0407	0.000515	0.00534
GOCC_NEURON_SPINE	178	A small membranous protrusion, often ending in a bulbous head and attached to the neuron by a narrow stalk or neck. [ISBN:0198504888, NIF_Subcellular:sao1145756102]	9	0.0506	0.000551	0.00561
GOCC_PLASMA_MEMBRANE_BOUNDED_CELL_PROJECTION_CYTOPLASM	216	All of the contents of a plasma membrane bounded cell projection, excluding the plasma membrane surrounding the projection. [GOC:krc, GOC:mah]	10	0.0463	0.000552	0.00561
GOCC_NUCLEAR_BODY	827	Extra-nucleolar nuclear domains usually visualized by confocal microscopy and fluorescent antibodies to specific proteins. [GOC:ma, PMID:10330182]	23	0.0278	0.000567	0.0057
GOCC_NEURON_TO_NEURON_SYNAPSE	342	A synapse in which pre and post-synaptic cells are neurons. [GOC:dos]	13	0.038	0.000579	0.00577

## Sheet: Table S6
Supplementary table S6: Significantly enriched molecular functions associated with up-regulated blood genes in PAH
Gene Set Name	# Genes in Gene Set (K)	Description	# Genes in Overlap (k)	k/K	p-value	FDR q-value
GOMF_IDENTICAL_PROTEIN_BINDING	1924	Interacting selectively and non-covalently with an identical protein or proteins. [GOC:jl]	90	0.0468	2.18e-26	3.72e-23
GOMF_ENZYME_BINDING	1949	Interacting selectively and non-covalently with any enzyme. [GOC:jl]	80	0.041	5.7e-20	4.87e-17
GOMF_RIBONUCLEOTIDE_BINDING	1898	Interacting selectively and non-covalently with a ribonucleotide, any compound consisting of a ribonucleoside that is esterified with (ortho)phosphate or an oligophosphate at any hydroxyl group on the ribose moiety. [GOC:mah]	77	0.0406	6.11e-19	3.48e-16
GOMF_ADENYL_NUCLEOTIDE_BINDING	1547	Interacting selectively and non-covalently with adenyl nucleotides, any compound consisting of adenosine esterified with (ortho)phosphate. [ISBN:0198506732]	67	0.0433	5.8e-18	2.48e-15
GOMF_PROTEIN_HOMODIMERIZATION_ACTIVITY	660	Interacting selectively and non-covalently with an identical protein to form a homodimer. [GOC:jl]	39	0.0591	4.93e-15	1.69e-12
GOMF_LIPID_BINDING	772	Interacting selectively and non-covalently with a lipid. [GOC:ai]	42	0.0544	7.27e-15	2.07e-12
GOMF_PROTEIN_DIMERIZATION_ACTIVITY	1033	The formation of a protein dimer, a macromolecular structure consists of two noncovalently associated identical or nonidentical subunits. [ISBN:0198506732]	48	0.0465	3.11e-14	7.6e-12
GOMF_ACTIN_BINDING	439	Interacting selectively and non-covalently with monomeric or multimeric forms of actin, including actin filaments. [GOC:clt]	29	0.0661	1.11e-12	2.24e-10
GOMF_ENZYME_REGULATOR_ACTIVITY	1226	Binds to and modulates the activity of an enzyme. [GOC:dph, GOC:mah, GOC:tb]	50	0.0408	1.18e-12	2.24e-10
GOMF_SIGNALING_RECEPTOR_BINDING	1634	Interacting selectively and non-covalently with one or more specific sites on a receptor molecule, a macromolecule that undergoes combination with a hormone, neurotransmitter, drug or intracellular messenger to initiate a change in cell function. [GOC:bf, GOC:ceb, ISBN:0198506732]	59	0.0361	1.57e-12	2.68e-10
GOMF_CYTOSKELETAL_PROTEIN_BINDING	973	Interacting selectively and non-covalently with any protein component of any cytoskeleton (actin, microtubule, or intermediate filament cytoskeleton). [GOC:mah]	43	0.0442	3.75e-12	5.83e-10
GOMF_TOLL_LIKE_RECEPTOR_BINDING	12	Interacting selectively and non-covalently with a Toll-like protein, a pattern recognition receptor that binds pattern motifs from a variety of microbial sources to initiate an innate immune response. [PMID:19076341]	7	0.5833	4.33e-11	6.17e-09
GOMF_OXIDOREDUCTASE_ACTIVITY	750	Catalysis of an oxidation-reduction (redox) reaction, a reversible chemical reaction in which the oxidation state of an atom or atoms within a molecule is altered. One substrate acts as a hydrogen or electron donor and becomes oxidized, while the other acts as hydrogen or electron acceptor and becomes reduced. [GOC:go_curators]	35	0.0467	9.54e-11	1.25e-08
GOMF_TRANSFERASE_ACTIVITY_TRANSFERRING_PHOSPHORUS_CONTAINING_GROUPS	873	Catalysis of the transfer of a phosphorus-containing group from one compound (donor) to another (acceptor). [GOC:jl, ISBN:0198506732]	38	0.0435	1.09e-10	1.33e-08
GOMF_PHOSPHOLIPID_BINDING	451	Interacting selectively and non-covalently with phospholipids, a class of lipids containing phosphoric acid as a mono- or diester. [ISBN:0198506732]	26	0.0576	3.23e-10	3.68e-08
GOMF_ENZYME_ACTIVATOR_ACTIVITY	537	Binds to and increases the activity of an enzyme. [GOC:dph, GOC:mah, GOC:tb]	28	0.0521	6.52e-10	6.7e-08
GOMF_KINASE_ACTIVITY	727	Catalysis of the transfer of a phosphate group, usually from ATP, to a substrate molecule. [ISBN:0198506732]	33	0.0454	6.67e-10	6.7e-08
GOMF_NUCLEOSIDE_TRIPHOSPHATASE_REGULATOR_ACTIVITY	510	Modulates the rate of NTP hydrolysis by a NTPase. [GOC:dph, GOC:tb]	26	0.051	4.26e-09	3.91e-07
GOMF_GTPASE_ACTIVATOR_ACTIVITY	275	Binds to and increases the activity of a GTPase, an enzyme that catalyzes the hydrolysis of GTP. [GOC:mah]	19	0.0691	4.35e-09	3.91e-07
GOMF_TRANSPORTER_ACTIVITY	1168	Enables the directed movement of substances (such as macromolecules, small molecules, ions) into, out of or within a cell, or between cells. [GOC:ai, GOC:dgf]	41	0.0351	1.06e-08	9.09e-07
GOMF_PHOSPHATIDYLINOSITOL_BINDING	253	Interacting selectively and non-covalently with any inositol-containing glycerophospholipid, i.e. phosphatidylinositol (PtdIns) and its phosphorylated derivatives. [GOC:bf, ISBN:0198506732, PMID:11395417]	17	0.0672	4.25e-08	3.46e-06
GOMF_PROTEIN_KINASE_ACTIVITY	561	Catalysis of the phosphorylation of an amino acid residue in a protein, usually according to the reaction: a protein + ATP = a phosphoprotein + ADP. [MetaCyc:PROTEIN-KINASE-RXN]	25	0.0446	1.14e-07	8.87e-06
GOMF_PROTEIN_DOMAIN_SPECIFIC_BINDING	690	Interacting selectively and non-covalently with a specific domain of a protein. [GOC:go_curators]	28	0.0406	1.38e-07	1.03e-05
GOMF_KINASE_BINDING	738	Interacting selectively and non-covalently with a kinase, any enzyme that catalyzes the transfer of a phosphate group. [GOC:jl]	29	0.0393	1.62e-07	1.15e-05
GOMF_ATPASE_ACTIVITY_COUPLED_TO_TRANSMEMBRANE_MOVEMENT_OF_IONS_ROTATIONAL_MECHANISM	22	Enables the transfer of ions from one side of a membrane to the other according to the reaction: ATP + H2O + ion(in) = ADP + phosphate + ion(out), by a rotational mechanism. [GOC:jl]	6	0.2727	2.83e-07	1.94e-05
GOMF_PHOSPHATIDYLINOSITOL_PHOSPHATE_BINDING	171	Interacting selectively and non-covalently with phosphatidylinositol phosphate. [GOC:TermGenie, PMID:23445487]	13	0.076	4.07e-07	2.68e-05
GOMF_UBIQUITIN_LIKE_PROTEIN_LIGASE_BINDING	312	Interacting selectively and non-covalently with a ubiquitin-like protein ligase, such as ubiquitin-ligase. [GOC:jl]	17	0.0545	8.3e-07	5.25e-05
GOMF_GTPASE_BINDING	221	Interacting selectively and non-covalently with a GTPase, any enzyme that catalyzes the hydrolysis of GTP. [GOC:ai]	14	0.0633	1.33e-06	8.13e-05
GOMF_TRANSITION_METAL_ION_BINDING	1079	Interacting selectively and non-covalently with a transition metal ions; a transition metal is an element whose atom has an incomplete d-subshell of extranuclear electrons, or which gives rise to a cation or cations with an incomplete d-subshell. Transition metals often have more than one valency state. Biologically relevant transition metals include vanadium, manganese, iron, copper, cobalt, nic…	34	0.0315	2.22e-06	0.000131
GOMF_ION_TRANSMEMBRANE_TRANSPORTER_ACTIVITY	941	Enables the transfer of an ion from one side of a membrane to the other. [GOC:dgf, GOC:mtg_transport, ISBN:0815340729]	31	0.0329	2.56e-06	0.000146
GOMF_PROTEIN_CONTAINING_COMPLEX_BINDING	1238	Interacting selectively and non-covalently with a macromolecular complex. [GOC:jl]	37	0.0299	2.68e-06	0.000148
GOMF_UBIQUITIN_LIKE_PROTEIN_LIGASE_ACTIVITY	305	Catalysis of the transfer of a ubiquitin-like protein (ULP) to a substrate protein via the reaction X-ULP + S --> X + S-ULP, where X is either an E2 or E3 enzyme, the X-ULP linkage is a thioester bond, and the S-ULP linkage is an isopeptide bond between the C-terminal glycine of ULP and the epsilon-amino group of lysine residues in the substrate. [GOC:dph]	16	0.0525	2.84e-06	0.000151
GOMF_PROTEIN_SERINE_THREONINE_KINASE_ACTIVITY	429	Catalysis of the reactions: ATP + protein serine = ADP + protein serine phosphate, and ATP + protein threonine = ADP + protein threonine phosphate. [GOC:bf, PMID:2956925]	19	0.0443	4.12e-06	0.000213
GOMF_DOUBLE_STRANDED_RNA_BINDING	76	Interacting selectively and non-covalently with double-stranded RNA. [GOC:jl]	8	0.1053	6.44e-06	0.000324
GOMF_UBIQUITIN_LIKE_PROTEIN_TRANSFERASE_ACTIVITY	452	Catalysis of the transfer of a ubiquitin-like from one protein to another via the reaction X-ULP + Y --> Y-ULP + X, where both X-ULP and Y-ULP are covalent linkages. ULP represents a ubiquitin-like protein. [GOC:mah, GOC:rn, PMID:10806345, PMID:10884686]	19	0.042	8.65e-06	0.000422
GOMF_PATTERN_RECOGNITION_RECEPTOR_ACTIVITY	23	Combining with a pathogen-associated molecular pattern (PAMP), a structure conserved among microbial species to initiate an innate immune response. [GOC:ar, GOC:bf, Wikipedia:Pattern_recognition_receptor]	5	0.2174	9.82e-06	0.000466
GOMF_FLAVIN_ADENINE_DINUCLEOTIDE_BINDING	81	Interacting selectively and non-covalently with FAD, flavin-adenine dinucleotide, the coenzyme or the prosthetic group of various flavoprotein oxidoreductase enzymes, in either the oxidized form, FAD, or the reduced form, FADH2. [GOC:ai, GOC:imk, ISBN:0198506732]	8	0.0988	1.04e-05	0.000479
GOMF_COMPLEMENT_RECEPTOR_ACTIVITY	12	Combining with any component or product of the complement cascade and transmitting the signal from one side of the membrane to the other to initiate a change in cell activity. [GOC:add, GOC:ai, GOC:pg, GOC:signaling, ISBN:0781735149, PMID:11884446]	4	0.3333	1.26e-05	0.000563
GOMF_CYTOKINE_RECEPTOR_BINDING	269	Interacting selectively and non-covalently with a cytokine receptor. [GOC:mah, GOC:vw]	14	0.052	1.28e-05	0.000563
GOMF_RNA_POLYMERASE_II_SPECIFIC_DNA_BINDING_TRANSCRIPTION_FACTOR_BINDING	271	Interacting selectively and non-covalently with a sequence-specific DNA binding RNA polymerase II transcription factor, any of the factors that interact selectively and non-covalently with a specific DNA sequence in order to modulate transcription. [GOC:dph, GOC:vw]	14	0.0517	1.4e-05	0.000596
GOMF_SNARE_BINDING	114	Interacting selectively and non-covalently with a SNARE (soluble N-ethylmaleimide-sensitive factor attached protein receptor) protein. [PMID:12642621]	9	0.0789	1.83e-05	0.000763
GOMF_ACTIN_FILAMENT_BINDING	208	Interacting selectively and non-covalently with an actin filament, also known as F-actin, a helical filamentous polymer of globular G-actin subunits. [ISBN:0198506732]	12	0.0577	1.93e-05	0.000784
GOMF_INTERFERON_RECEPTOR_ACTIVITY	5	Combining with an interferon and transmitting the signal from one side of the membrane to the other to initiate a change in cell activity. [GOC:ai, GOC:signaling, PMID:9607096]	3	0.6	2.11e-05	0.000817
GOMF_LIPOPOLYSACCHARIDE_IMMUNE_RECEPTOR_ACTIVITY	5	Combining with a lipopolysaccharide and transmitting the signal across the cell membrane to initiate an innate immune response. Lipopolysaccharides (LPS) are major components of the outer membrane of Gram-negative bacteria, making them prime targets for recognition by the immune system. [PMID:14609719, PMID:15379975]	3	0.6	2.11e-05	0.000817
GOMF_HYDROLASE_ACTIVITY_ACTING_ON_ACID_ANHYDRIDES	907	Catalysis of the hydrolysis of any acid anhydride. [GOC:jl]	28	0.0309	2.51e-05	0.000935
GOMF_PROTEIN_SERINE_KINASE_ACTIVITY	249	Catalysis of the reactions: ATP + protein serine = ADP + protein serine phosphate. [RHEA:17989]	13	0.0522	2.52e-05	0.000935
GOMF_ZINC_ION_BINDING	812	Interacting selectively and non-covalently with zinc (Zn) ions. [GOC:ai]	26	0.032	2.66e-05	0.000966
GOMF_ATPASE_COUPLED_ION_TRANSMEMBRANE_TRANSPORTER_ACTIVITY	46	Enables the transfer of an ion from one side of a membrane to the other, driven by the reaction: ATP + H2O = ADP + phosphate. [GOC:jl, GOC:mtg_transport, ISBN:0815340729]	6	0.1304	2.74e-05	0.000974
GOMF_MAGNESIUM_ION_BINDING	216	Interacting selectively and non-covalently with magnesium (Mg) ions. [GOC:ai]	12	0.0556	2.8e-05	0.000976
GOMF_MOLECULAR_TRANSDUCER_ACTIVITY	1489	A compound molecular function in which an effector function is controlled by one or more regulatory components. [GOC:dos, GOC:pdt]	39	0.0262	2.94e-05	0.001
GOMF_ADENYLYLTRANSFERASE_ACTIVITY	29	Catalysis of the transfer of an adenylyl group to an acceptor. [GOC:mah]	5	0.1724	3.25e-05	0.00107
GOMF_OXIDOREDUCTASE_ACTIVITY_ACTING_ON_THE_CH_NH_GROUP_OF_DONORS	29	Catalysis of an oxidation-reduction (redox) reaction in which a CH-NH group acts as a hydrogen or electron donor and reduces a hydrogen or electron acceptor. [GOC:ai]	5	0.1724	3.25e-05	0.00107
GOMF_TRANSCRIPTION_FACTOR_BINDING	634	Interacting selectively and non-covalently with a transcription factor, a protein required to initiate or regulate transcription. [ISBN:0198506732]	22	0.0347	3.39e-05	0.00109
GOMF_MOLECULAR_ADAPTOR_ACTIVITY	340	The binding activity of a molecule that brings together two or more molecules through a selective, non-covalent, often stoichiometric interaction, permitting those molecules to function in a coordinated way. [GOC:mtg_MIT_16mar07, GOC:vw]	15	0.0441	4.37e-05	0.00135
GOMF_PROTEIN_MACROMOLECULE_ADAPTOR_ACTIVITY	263	The binding activity of a protein that brings together two or more macromolecules in contact, permitting those molecules to function in a coordinated way. The adaptor can bring together two proteins, or a protein and another macromolecule such as a lipid or a nucleic acid. [GOC:bf, GOC:mah, GOC:vw]	13	0.0494	4.43e-05	0.00135
GOMF_NADPLUS_NUCLEOSIDASE_ACTIVITY	16	Catalysis of the reaction: NAD+ + H2O = nicotinamide + ADP-ribose. [GOC:dph, GOC:pad, GOC:PARL, GOC:pde, PMID:11866528, PMID:7805847]	4	0.25	4.44e-05	0.00135
GOMF_ENZYME_INHIBITOR_ACTIVITY	383	Binds to and stops, prevents or reduces the activity of an enzyme. [GOC:ai, GOC:ebc]	16	0.0418	4.71e-05	0.00141
GOMF_LYASE_ACTIVITY	194	Catalysis of the cleavage of C-C, C-O, C-N and other bonds by other means than by hydrolysis or oxidation, or conversely adding a group to a double bond. They differ from other enzymes in that two substrates are involved in one reaction direction, but only one in the other direction. When acting on the single substrate, a molecule is eliminated and this generates either a new double bond or a new…	11	0.0567	4.98e-05	0.00147
GOMF_HYDROLASE_ACTIVITY_ACTING_ON_GLYCOSYL_BONDS	133	Catalysis of the hydrolysis of any glycosyl bond. [GOC:jl]	9	0.0677	6.2e-05	0.00179
GOMF_TRANSFERASE_ACTIVITY_TRANSFERRING_GLYCOSYL_GROUPS	273	Catalysis of the transfer of a glycosyl group from one compound (donor) to another (acceptor). [GOC:jl, ISBN:0198506732]	13	0.0476	6.48e-05	0.00185
GOMF_MAP_KINASE_KINASE_ACTIVITY	18	Catalysis of the concomitant phosphorylation of threonine (T) and tyrosine (Y) residues in a Thr-Glu-Tyr (TEY) thiolester sequence in a MAP kinase (MAPK) substrate. [ISBN:0198547684]	4	0.2222	7.31e-05	0.00203
GOMF_IMMUNE_RECEPTOR_ACTIVITY	136	Receiving a signal and transmitting it in a cell to initiate an immune response. [PMID:31415752, Wikipedia:Immune_receptor]	9	0.0662	7.37e-05	0.00203
GOMF_OXIDOREDUCTASE_ACTIVITY_ACTING_ON_THE_CH_NH_GROUP_OF_DONORS_NAD_OR_NADP_AS_ACCEPTOR	19	Catalysis of an oxidation-reduction (redox) reaction in which a CH-NH group acts as a hydrogen or electron donor and reduces NAD or NADP. [GOC:jl]	4	0.2105	9.16e-05	0.00248
GOMF_GROWTH_FACTOR_RECEPTOR_BINDING	141	Interacting selectively and non-covalently with a growth factor receptor. [GOC:mah, GOC:vw]	9	0.0638	9.73e-05	0.0026
GOMF_OXIDOREDUCTASE_ACTIVITY_ACTING_ON_A_SULFUR_GROUP_OF_DONORS	58	Catalysis of an oxidation-reduction (redox) reaction in which a sulfur-containing group acts as a hydrogen or electron donor and reduces a hydrogen or electron acceptor. [GOC:ai]	6	0.1034	0.000104	0.00273
GOMF_GALACTOSIDASE_ACTIVITY	8	Catalysis of the hydrolysis of galactosyl compounds, substances containing a group derived from a cyclic form of galactose or a galactose derivative. [GOC:ai]	3	0.375	0.000115	0.00296
GOMF_CADHERIN_BINDING	332	Interacting selectively and non-covalently with cadherin, a type I membrane protein involved in cell adhesion. [GOC:bf]	14	0.0422	0.000125	0.00319
GOMF_DNA_BINDING_TRANSCRIPTION_FACTOR_BINDING	376	Interacting selectively and non-covalently with a DNA-binding transcription factor, a protein that interacts with a specific DNA sequence (sometimes referred to as a motif) within the regulatory region of a gene to modulate transcription. [GOC:txnOH-2018]	15	0.0399	0.000134	0.00336
GOMF_TRANSCRIPTION_COACTIVATOR_ACTIVITY	258	A transcription coregulator activity that activates or increases the transcription of specific gene sets via binding to a DNA-bound DNA-binding transcription factor, either on its own or as part of a complex. Coactivators often act by altering chromatin structure and modifications. For example, one class of transcription coactivators modifies chromatin structure through covalent modification of h…	12	0.0465	0.000153	0.00378
GOMF_CALCIUM_ION_BINDING	705	Interacting selectively and non-covalently with calcium ions (Ca2+). [GOC:ai]	22	0.0312	0.000157	0.00383
GOMF_HEMOGLOBIN_BINDING	9	Interacting selectively and non-covalently with hemoglobin, an oxygen carrying, conjugated protein containing four heme groups and globin. [GOC:jl]	3	0.3333	0.00017	0.00409
GOMF_ATPASE_ACTIVITY	479	A molecular function that uses ATP hydrolysis as an energy source, for example to catalyze a reaction or drive transport against a concentration gradient. [GOC:pdt]	17	0.0355	0.000199	0.00472
GOMF_TRANSCRIPTION_COREGULATOR_ACTIVITY	480	A transcription regulator activity that modulates the transcription of specific gene sets via binding to a DNA-bound DNA-binding transcription factor, either on its own or as part of a complex. Coregulators often act by altering chromatin structure and modifications. For example, one class of transcription coregulators modifies chromatin structure through covalent modification of histones. A seco…	17	0.0354	0.000204	0.00477
GOMF_LIPOPEPTIDE_BINDING	10	Interacting selectively and non-covalently with a lipopeptide, any of a group of organic compounds comprising two or more amino acids linked by peptide bonds and containing a nonprotein group consisting of a lipid or lipids. [GOC:add, PMID:12077222, PMID:12524386, PMID:2757794]	3	0.3	0.000241	0.00556
GOMF_GUANYL_NUCLEOTIDE_EXCHANGE_FACTOR_ACTIVITY	197	Stimulates the exchange of guanyl nucleotides associated with a GTPase. Under normal cellular physiological conditions, the concentration of GTP is higher than that of GDP, favoring the replacement of GDP by GTP in association with the GTPase. [GOC:kd, GOC:mah, PMID:27218782]	10	0.0508	0.000267	0.00609
GOMF_PROTEIN_TYROSINE_KINASE_ACTIVITY	135	Catalysis of the reaction: ATP + a protein tyrosine = ADP + protein tyrosine phosphate. [EC:2.7.10.-]	8	0.0593	0.00039	0.00874
GOMF_STRUCTURAL_CONSTITUENT_OF_CYTOSKELETON	103	The action of a molecule that contributes to the structural integrity of a cytoskeletal structure. [GOC:mah]	7	0.068	0.000394	0.00874
GOMF_TUMOR_NECROSIS_FACTOR_RECEPTOR_SUPERFAMILY_BINDING	49	Interacting selectively and non-covalently with any member of the tumor necrosis factor receptor superfamily. [GOC:add]	5	0.102	0.000422	0.00924
GOMF_SEMAPHORIN_RECEPTOR_ACTIVITY	12	Combining with a semaphorin, and transmitting the signal from one side of the membrane to the other to initiate a change in cell activity. [GOC:mah, GOC:signaling, PMID:15239958]	3	0.25	0.000433	0.00936
GOMF_HORMONE_RECEPTOR_BINDING	173	Interacting selectively and non-covalently with a receptor for hormones. [GOC:ai]	9	0.052	0.000448	0.00958
GOMF_NUCLEAR_HORMONE_RECEPTOR_BINDING	140	Interacting selectively and non-covalently with a nuclear hormone receptor, a ligand-dependent receptor found in the nucleus of the cell. [GOC:bf]	8	0.0571	0.000497	0.0104
GOMF_TRANSFERASE_ACTIVITY_TRANSFERRING_ACYL_GROUPS	253	Catalysis of the transfer of an acyl group from one compound (donor) to another (acceptor). [GOC:jl, ISBN:0198506732]	11	0.0435	0.000503	0.0104
GOMF_PHOSPHATIDYLINOSITOL_3_4_BISPHOSPHATE_BINDING	29	Interacting selectively and non-covalently with phosphatidylinositol-3,4-bisphosphate, a derivative of phosphatidylinositol in which the inositol ring is phosphorylated at the 3' and 4' positions. [GOC:bf, GOC:go_curators]	4	0.1379	0.000507	0.0104
GOMF_PHOSPHOLIPASE_INHIBITOR_ACTIVITY	13	Stops, prevents or reduces the activity of a phospholipase, an enzyme that catalyzes of the hydrolysis of a phospholipid. [GOC:ai, GOC:rl]	3	0.2308	0.000557	0.0113
GOMF_CATION_TRANSMEMBRANE_TRANSPORTER_ACTIVITY	629	Enables the transfer of cation from one side of a membrane to the other. [GOC:dgf, GOC:mtg_transport, ISBN:0815340729]	19	0.0302	0.000638	0.0128
GOMF_CALCIUM_DEPENDENT_PROTEIN_BINDING	81	Interacting selectively and non-covalently with any protein or protein complex (a complex of two or more proteins that may include other nonprotein molecules), in the presence of calcium. [GOC:jid, PMID:10485905]	6	0.0741	0.000648	0.0129
GOMF_CALCIUM_DEPENDENT_PHOSPHOLIPID_BINDING	54	Interacting selectively and non-covalently with phospholipids, a class of lipids containing phosphoric acid as a mono- or diester, in the presence of calcium. [GOC:jl]	5	0.0926	0.000664	0.013
GOMF_MAP_KINASE_ACTIVITY	14	Catalysis of the reaction: protein + ATP = protein phosphate + ADP. This reaction is the phosphorylation of proteins. Mitogen-activated protein kinase; a family of protein kinases that perform a crucial step in relaying signals from the plasma membrane to the nucleus. They are activated by a wide range of proliferation- or differentiation-inducing signals; activation is strong with agonists such …	3	0.2143	0.000703	0.0136
GOMF_ATPASE_BINDING	85	Interacting selectively and non-covalently with an ATPase, any enzyme that catalyzes the hydrolysis of ATP. [GOC:ai]	6	0.0706	0.000836	0.0157
GOMF_FAD_BINDING	33	Interacting selectively and non-covalently with the oxidized form, FAD, of flavin-adenine dinucleotide, the coenzyme or the prosthetic group of various flavoprotein oxidoreductase enzymes. [GOC:mah]	4	0.1212	0.000838	0.0157
GOMF_UBIQUITIN_CONJUGATING_ENZYME_BINDING	33	Interacting selectively and non-covalently with a ubiquitin conjugating enzyme, any of the E2 proteins. [GOC:vp]	4	0.1212	0.000838	0.0157
GOMF_SINGLE_STRANDED_RNA_BINDING	88	Interacting selectively and non-covalently with single-stranded RNA. [GOC:jl]	6	0.0682	0.001	0.0186
GOMF_CYTOKINE_ACTIVITY	234	The activity of a soluble extracellular gene product that interacts with a receptor to effect a change in the activity of the receptor to control the survival, growth, differentiation and effector function of tissues and cells. [ISBN:0198599471, PMID:11530802]	10	0.0427	0.00102	0.0187
GOMF_ANION_TRANSMEMBRANE_TRANSPORTER_ACTIVITY	458	Enables the transfer of a negatively charged ion from one side of a membrane to the other. [GOC:dgf, GOC:mtg_transport, ISBN:0815340729]	15	0.0328	0.00104	0.019
GOMF_INSULIN_LIKE_GROWTH_FACTOR_RECEPTOR_BINDING	16	Interacting selectively and non-covalently with the insulin-like growth factor receptor. [GOC:jl]	3	0.1875	0.00106	0.0191
GOMF_ORGANIC_ACID_TRANSMEMBRANE_TRANSPORTER_ACTIVITY	158	Enables the transfer of organic acids from one side of a membrane to the other. Organic acids are acidic compound containing carbon in covalent linkage. [ISBN:0198506732]	8	0.0506	0.0011	0.0195
GOMF_SNAP_RECEPTOR_ACTIVITY	36	Acting as a marker to identify a membrane and interacting selectively with one or more SNAREs on another membrane to mediate membrane fusion. [GOC:mah, PMID:14570579]	4	0.1111	0.00117	0.0206
GOMF_PROTON_TRANSMEMBRANE_TRANSPORTER_ACTIVITY	124	Enables the transfer of a proton from one side of a membrane to the other. [GOC:ai]	7	0.0565	0.00119	0.0207
GOMF_INTERLEUKIN_1_RECEPTOR_BINDING	17	Interacting selectively and non-covalently with the interleukin-1 receptor. [GOC:go_curators]	3	0.1765	0.00128	0.0218
GOMF_LIPID_TRANSPORTER_ACTIVITY	162	Enables the directed movement of lipids into, out of or within a cell, or between cells. [GOC:ai]	8	0.0494	0.00129	0.0218

## Sheet: Table S7
Supplementary table S7: Significantly enriched biological process associated with down-regulated blood genes in PAH
Gene Set Name	# Genes in Gene Set (K)	Description	# Genes in Overlap (k)	k/K	p-value	FDR q-value
GOBP_NUCLEAR_TRANSCRIBED_MRNA_CATABOLIC_PROCESS	208	The chemical reactions and pathways resulting in the breakdown of nuclear-transcribed mRNAs in eukaryotic cells. [GOC:krc]	45	0.2163	7.89e-36	5.91e-32
GOBP_COTRANSLATIONAL_PROTEIN_TARGETING_TO_MEMBRANE	107	The targeting of proteins to a membrane that occurs during translation. The transport of most secretory proteins, particularly those with more than 100 amino acids, into the endoplasmic reticulum lumen occurs in this manner, as does the import of some proteins into mitochondria. [ISBN:0716731363, PMID:10512867, PMID:16896215]	35	0.3271	4.93e-35	1.84e-31
GOBP_NUCLEAR_TRANSCRIBED_MRNA_CATABOLIC_PROCESS_NONSENSE_MEDIATED_DECAY	120	The nonsense-mediated decay pathway for nuclear-transcribed mRNAs degrades mRNAs in which an amino-acid codon has changed to a nonsense codon; this prevents the translation of such mRNAs into truncated, and potentially harmful, proteins. [GOC:krc, GOC:ma, PMID:10025395]	36	0.3	1.87e-34	4.65e-31
GOBP_TRANSLATIONAL_INITIATION	193	The process preceding formation of the peptide bond between the first two amino acids of a protein. This includes the formation of a complex of the ribosome, mRNA or circRNA, and an initiation complex that contains the first aminoacyl-tRNA. [ISBN:019879276X]	42	0.2176	1.26e-33	2.35e-30
GOBP_ESTABLISHMENT_OF_PROTEIN_LOCALIZATION_TO_ENDOPLASMIC_RETICULUM	121	The directed movement of a protein to a specific location in the endoplasmic reticulum. [GOC:mah]	35	0.2893	6.56e-33	9.82e-30
GOBP_VIRAL_GENE_EXPRESSION	198	A process by which a viral gene is converted into a mature gene product or products (proteins or RNA). This includes viral transcription, processing to produce a mature RNA product, and viral translation. [GOC:bf, GOC:jl, ISBN:0121585336]	41	0.2071	6.27e-32	6.92e-29
GOBP_RNA_CATABOLIC_PROCESS	414	The chemical reactions and pathways resulting in the breakdown of RNA, ribonucleic acid, one of the two main type of nucleic acid, consisting of a long, unbranched macromolecule formed from ribonucleotides joined in 3',5'-phosphodiester linkage. [ISBN:0198506732]	55	0.1329	6.48e-32	6.92e-29
GOBP_MRNA_METABOLIC_PROCESS	879	The chemical reactions and pathways involving mRNA, messenger RNA, which is responsible for carrying the coded genetic 'message', transcribed from DNA, to sites of protein assembly at the ribosomes. [ISBN:0198506732]	77	0.0876	1.03e-31	9.64e-29
GOBP_PROTEIN_LOCALIZATION_TO_ENDOPLASMIC_RETICULUM	149	A process in which a protein is transported to, or maintained in, a location within the endoplasmic reticulum. [GOC:mah]	35	0.2349	1.88e-29	1.56e-26
GOBP_PEPTIDE_BIOSYNTHETIC_PROCESS	740	The chemical reactions and pathways resulting in the formation of peptides, compounds of 2 or more (but usually less than 100) amino acids where the alpha carboxyl group of one is bound to the alpha amino group of another. This may include the translation of a precursor protein and its subsequent processing into a functional peptide. [GOC:dph, GOC:jl]	67	0.0905	1.67e-28	1.25e-25
GOBP_CELLULAR_MACROMOLECULE_CATABOLIC_PROCESS	1200	The chemical reactions and pathways resulting in the breakdown of a macromolecule, any large molecule including proteins, nucleic acids and carbohydrates, as carried out by individual cells. [GOC:jl]	85	0.0708	2.35e-28	1.6e-25
GOBP_MACROMOLECULE_CATABOLIC_PROCESS	1429	The chemical reactions and pathways resulting in the breakdown of a macromolecule, any molecule of high relative molecular mass, the structure of which essentially comprises the multiple repetition of units derived, actually or conceptually, from molecules of low relative molecular mass. [GOC:mah]	93	0.0651	3.02e-28	1.88e-25
GOBP_ORGANIC_CYCLIC_COMPOUND_CATABOLIC_PROCESS	637	The chemical reactions and pathways resulting in the breakdown of organic cyclic compound. [GOC:TermGenie]	62	0.0973	3.77e-28	2.17e-25
GOBP_POSITIVE_REGULATION_OF_NUCLEOBASE_CONTAINING_COMPOUND_METABOLIC_PROCESS	1857	Any cellular process that activates or increases the frequency, rate or extent of the chemical reactions and pathways involving nucleobases, nucleosides, nucleotides and nucleic acids. [GOC:go_curators]	107	0.0576	4.26e-28	2.27e-25
GOBP_PEPTIDE_METABOLIC_PROCESS	903	The chemical reactions and pathways involving peptides, compounds of two or more amino acids where the alpha carboxyl group of one is bound to the alpha amino group of another. [GOC:go_curators]	72	0.0797	3.63e-27	1.81e-24
GOBP_AMIDE_BIOSYNTHETIC_PROCESS	877	The chemical reactions and pathways resulting in the formation of an amide, any derivative of an oxoacid in which an acidic hydroxy group has been replaced by an amino or substituted amino group. [GOC:curators]	70	0.0798	1.86e-26	8.65e-24
GOBP_PROTEIN_TARGETING_TO_MEMBRANE	208	The process of directing proteins towards a membrane, usually using signals contained within the protein. [GOC:curators]	37	0.1779	1.97e-26	8.65e-24
GOBP_RIBONUCLEOPROTEIN_COMPLEX_BIOGENESIS	471	A cellular process that results in the biosynthesis of constituent macromolecules, assembly, and arrangement of constituent parts of a complex containing RNA and proteins. Includes the biosynthesis of the constituent RNA and protein molecules, and those macromolecular modifications that are involved in synthesis or assembly of the ribonucleoprotein complex. [GOC:isa_complete, GOC:mah]	52	0.1104	2.52e-26	1.05e-23
GOBP_BIOLOGICAL_PROCESS_INVOLVED_IN_SYMBIOTIC_INTERACTION	997	A process carried out by gene products in an organism that enable the organism to engage in a symbiotic relationship, a more or less intimate association, with another organism. The various forms of symbiosis include parasitism, in which the association is disadvantageous or destructive to one of the organisms; mutualism, in which the association is advantageous, or often necessary to one or both…	72	0.0722	1.38e-24	5.42e-22
GOBP_RIBOSOME_BIOGENESIS	307	A cellular process that results in the biosynthesis of constituent macromolecules, assembly, and arrangement of constituent parts of ribosome subunits; includes transport to the sites of protein synthesis. [GOC:ma, PMID:26404467, Wikipedia:Ribosome_biogenesis]	41	0.1336	3.7e-24	1.39e-21
GOBP_POSITIVE_REGULATION_OF_BIOSYNTHETIC_PROCESS	1957	Any process that activates or increases the frequency, rate or extent of the chemical reactions and pathways resulting in the formation of substances. [GOC:go_curators]	103	0.0526	5.35e-24	1.91e-21
GOBP_ORGANONITROGEN_COMPOUND_BIOSYNTHETIC_PROCESS	1786	The chemical reactions and pathways resulting in the formation of organonitrogen compound. [GOC:pr, GOC:TermGenie]	97	0.0543	1.4e-23	4.76e-21
GOBP_CELLULAR_AMIDE_METABOLIC_PROCESS	1185	The chemical reactions and pathways involving an amide, any derivative of an oxoacid in which an acidic hydroxy group has been replaced by an amino or substituted amino group, as carried out by individual cells. [GOC:curators]	77	0.065	2.1e-23	6.84e-21
GOBP_ESTABLISHMENT_OF_PROTEIN_LOCALIZATION_TO_MEMBRANE	351	The directed movement of a protein to a specific location in a membrane. [GOC:ascb_2009, GOC:dph, GOC:tb]	42	0.1197	7.82e-23	2.44e-20
GOBP_INTRACELLULAR_PROTEIN_TRANSPORT	1161	The directed movement of proteins in a cell, including the movement of proteins between specific compartments or structures within a cell, such as organelles of a eukaryotic cell. [GOC:mah]	74	0.0637	5.01e-22	1.5e-19
GOBP_ESTABLISHMENT_OF_PROTEIN_LOCALIZATION_TO_ORGANELLE	576	The directed movement of a protein to a specific location on or in an organelle. Encompasses establishment of localization in the membrane or lumen of a membrane-bounded organelle. [GOC:mah]	51	0.0885	1.73e-21	4.99e-19
GOBP_INTRACELLULAR_TRANSPORT	1730	The directed movement of substances within a cell. [GOC:ai]	91	0.0526	3.34e-21	9.25e-19
GOBP_ESTABLISHMENT_OF_PROTEIN_LOCALIZATION	1982	The directed movement of a protein to a specific location. [GOC:bf]	98	0.0494	6.53e-21	1.75e-18
GOBP_T_CELL_DIFFERENTIATION	246	The process in which a precursor cell type acquires characteristics of a more mature T-cell. A T cell is a type of lymphocyte whose definin characteristic is the expression of a T cell receptor complex. [GO_REF:0000022, GOC:jid, GOC:mah]	34	0.1382	9.87e-21	2.55e-18
GOBP_T_CELL_ACTIVATION	474	The change in morphology and behavior of a mature or immature T cell resulting from exposure to a mitogen, cytokine, chemokine, cellular ligand, or an antigen for which it is specific. [GOC:mgi_curators, ISBN:0781735149]	45	0.0949	2.77e-20	6.91e-18
GOBP_PROTEIN_TARGETING	438	The process of targeting specific proteins to particular regions of the cell, typically membrane-bounded subcellular organelles. Usually requires an organelle specific protein sequence motif. [GOC:ma]	43	0.0982	5.46e-20	1.32e-17
GOBP_NCRNA_PROCESSING	400	Any process that results in the conversion of one or more primary non-coding RNA (ncRNA) transcripts into one or more mature ncRNA molecules. [GOC:mah]	41	0.1025	8.41e-20	1.97e-17
GOBP_RRNA_METABOLIC_PROCESS	238	The chemical reactions and pathways involving rRNA, ribosomal RNA, a structural constituent of ribosomes. [ISBN:0198506732]	32	0.1345	3.18e-19	7.2e-17
GOBP_CELLULAR_MACROMOLECULE_LOCALIZATION	1981	Any process in which a macromolecule is transported to, and/or maintained in, a specific location at the level of a cell. Localization at the cellular level encompasses movement within the cell, from within the cell to the cell surface, or from one location to another at the surface of a cell. [GOC:mah]	94	0.0475	6.94e-19	1.53e-16
GOBP_NCRNA_METABOLIC_PROCESS	492	The chemical reactions and pathways involving non-coding RNA transcripts (ncRNAs). [GOC:mah]	44	0.0894	7.32e-19	1.57e-16
GOBP_NEGATIVE_REGULATION_OF_NUCLEOBASE_CONTAINING_COMPOUND_METABOLIC_PROCESS	1519	Any cellular process that stops, prevents, or reduces the frequency, rate or extent of the chemical reactions and pathways involving nucleobases, nucleosides, nucleotides and nucleic acids. [GOC:go_curators]	80	0.0527	9.88e-19	2.05e-16
GOBP_NEGATIVE_REGULATION_OF_BIOSYNTHETIC_PROCESS	1686	Any process that stops, prevents, or reduces the rate of the chemical reactions and pathways resulting in the formation of substances. [GOC:go_curators]	85	0.0504	1.06e-18	2.15e-16
GOBP_NEGATIVE_REGULATION_OF_GENE_EXPRESSION	1709	Any process that decreases the frequency, rate or extent of gene expression. Gene expression is the process in which a gene's coding sequence is converted into a mature gene product or products (proteins or RNA). This includes the production of an RNA transcript as well as any processing to produce a mature RNA product or an mRNA or circRNA (for protein-coding genes) and the translation of that m…	85	0.0497	2.41e-18	4.75e-16
GOBP_APOPTOTIC_PROCESS	1931	A programmed cell death process which begins when a cell receives an internal (e.g. DNA damage) or external signal (e.g. an extracellular death ligand), and proceeds through a series of biochemical events (signaling pathway phase) which trigger an execution phase. The execution phase is the last step of an apoptotic process, and is typically characterized by rounding-up of the cell, retraction of…	91	0.0471	4.16e-18	7.99e-16
GOBP_PROTEIN_LOCALIZATION_TO_MEMBRANE	658	A process in which a protein is transported to, or maintained in, a specific location in a membrane. [GOC:mah]	49	0.0745	1.41e-17	2.64e-15
GOBP_PROTEIN_LOCALIZATION_TO_ORGANELLE	998	A process in which a protein is transported to, or maintained in, a location within an organelle. [GOC:mah]	61	0.0611	1.93e-17	3.51e-15
GOBP_LYMPHOCYTE_ACTIVATION	745	A change in morphology and behavior of a lymphocyte resulting from exposure to a specific antigen, mitogen, cytokine, chemokine, cellular ligand, or soluble factor. [GOC:mgi_curators, ISBN:0781735149]	52	0.0698	2.17e-17	3.86e-15
GOBP_POSITIVE_REGULATION_OF_TRANSCRIPTION_BY_RNA_POLYMERASE_II	1180	Any process that activates or increases the frequency, rate or extent of transcription from an RNA polymerase II promoter. [GOC:go_curators, GOC:txnOH]	66	0.0559	7.28e-17	1.27e-14
GOBP_MONONUCLEAR_CELL_DIFFERENTIATION	411	The process in which a relatively unspecialized cell acquires the specialized features of a mononuclear cell. [CL:0000842, GO_REF:0000086, GOC:TermGenie, PMID:24759906]	37	0.09	3.74e-16	6.37e-14
GOBP_CHROMOSOME_ORGANIZATION	1244	A process that is carried out at the cellular level that results in the assembly, arrangement of constituent parts, or disassembly of chromosomes, structures composed of a very long molecule of DNA and associated proteins that carries hereditary information. This term covers covalent modifications at the molecular level as well as spatial relationships among the major components of a chromosome. …	66	0.0531	9.48e-16	1.58e-13
GOBP_PEPTIDYL_AMINO_ACID_MODIFICATION	1269	The alteration of an amino acid residue in a peptide. [GOC:mah]	66	0.052	2.45e-15	3.99e-13
GOBP_REGULATION_OF_INTRACELLULAR_SIGNAL_TRANSDUCTION	1783	Any process that modulates the frequency, rate or extent of intracellular signal transduction. [GOC:dph, GOC:signaling, GOC:tb, GOC:TermGenie]	81	0.0454	2.66e-15	4.24e-13
GOBP_IMMUNE_SYSTEM_DEVELOPMENT	989	The process whose specific outcome is the progression of an organismal system whose objective is to provide calibrated responses by an organism to a potential internal or invasive threat, over time, from its formation to the mature structure. A system is a regularly interacting or interdependent group of organs or tissues that work together to carry out a given biological process. [GOC:add, GOC:d…	57	0.0576	2.94e-15	4.58e-13
GOBP_REGULATION_OF_CELL_DEATH	1659	Any process that modulates the rate or frequency of cell death. Cell death is the specific activation or halting of processes within a cell so that its vital functions markedly cease, rather than simply deteriorating gradually over time, which culminates in cell death. [GOC:dph, GOC:tb]	77	0.0464	4.53e-15	6.91e-13
GOBP_T_CELL_DIFFERENTIATION_IN_THYMUS	73	The process in which a precursor cell type acquires the specialized features of a T cell via a differentiation pathway dependent upon transit through the thymus. [GOC:add, ISBN:0781735149]	17	0.2329	6.24e-15	9.34e-13
GOBP_ALPHA_BETA_T_CELL_ACTIVATION	149	The change in morphology and behavior of an alpha-beta T cell resulting from exposure to a mitogen, cytokine, chemokine, cellular ligand, or an antigen for which it is specific. [GOC:add]	22	0.1477	1.67e-14	2.46e-12
GOBP_RNA_PROCESSING	1424	Any process involved in the conversion of one or more primary RNA transcripts into one or more mature RNA molecules. [GOC:mah]	69	0.0485	1.74e-14	2.5e-12
GOBP_REGULATION_OF_IMMUNE_SYSTEM_PROCESS	1593	Any process that modulates the frequency, rate, or extent of an immune system process. [GOC:add]	73	0.0458	4.67e-14	6.59e-12
GOBP_T_CELL_SELECTION	48	The process in which T cells that express T cell receptors that are restricted by self MHC protein complexes and tolerant to self antigens are selected for further maturation. [ISBN:0781735149, PMID:12414722]	14	0.2917	5.06e-14	7.01e-12
GOBP_PROTEIN_CONTAINING_COMPLEX_SUBUNIT_ORGANIZATION	1959	Any process in which macromolecules aggregate, disaggregate, or are modified, resulting in the formation, disassembly, or alteration of a protein complex. [GOC:mah]	83	0.0424	5.4e-14	7.35e-12
GOBP_RIBOSOMAL_LARGE_SUBUNIT_BIOGENESIS	72	A cellular process that results in the biosynthesis of constituent macromolecules, assembly, and arrangement of constituent parts of a large ribosomal subunit; includes transport to the sites of protein synthesis. [GOC:jl]	16	0.2222	8.64e-14	1.15e-11
GOBP_PROTEIN_PHOSPHORYLATION	1616	The process of introducing a phosphate group on to a protein. [GOC:hb]	73	0.0452	9.46e-14	1.24e-11
GOBP_REGULATION_OF_PROTEIN_MODIFICATION_PROCESS	1627	Any process that modulates the frequency, rate or extent of the covalent alteration of one or more amino acid residues within a protein. [GOC:mah, GOC:tb]	73	0.0449	1.32e-13	1.7e-11
GOBP_CHROMATIN_ORGANIZATION	807	Any process that results in the specification, formation or maintenance of the physical structure of eukaryotic chromatin. [GOC:mah, GOC:vw, PMID:20404130]	48	0.0595	1.58e-13	1.99e-11
GOBP_LEUKOCYTE_DIFFERENTIATION	525	The process in which a relatively unspecialized hemopoietic precursor cell acquires the specialized features of a leukocyte. A leukocyte is an achromatic cell of the myeloid or lymphoid lineages capable of ameboid movement, found in blood or other tissue. [CL:0000738, GOC:add, PMID:16551264]	38	0.0724	1.59e-13	1.99e-11
GOBP_CYTOPLASMIC_TRANSLATION	102	The chemical reactions and pathways resulting in the formation of a protein in the cytoplasm. This is a ribosome-mediated process in which the information in messenger RNA (mRNA) is used to specify the sequence of amino acids in the protein. [GOC:hjd]	18	0.1765	1.72e-13	2.1e-11
GOBP_CELL_POPULATION_PROLIFERATION	1955	The multiplication or reproduction of cells, resulting in the expansion of a cell population. [GOC:mah, GOC:mb]	81	0.0414	3.61e-13	4.36e-11
GOBP_ALPHA_BETA_T_CELL_DIFFERENTIATION	107	The process in which a precursor cell type acquires the specialized features of an alpha-beta T cell. An alpha-beta T cell is a T cell that expresses an alpha-beta T cell receptor complex. [CL:0000789, GOC:ai]	18	0.1682	4.06e-13	4.82e-11
GOBP_POSITIVE_REGULATION_OF_PROTEIN_METABOLIC_PROCESS	1528	Any process that activates or increases the frequency, rate or extent of the chemical reactions and pathways involving a protein. [GOC:ai]	69	0.0452	4.84e-13	5.66e-11
GOBP_THYMIC_T_CELL_SELECTION	22	The process of T cell selection that occurs in the thymus. [ISBN:0781735149, PMID:12414722]	10	0.4545	1.17e-12	1.34e-10
GOBP_REGULATION_OF_CELL_DIFFERENTIATION	1618	Any process that modulates the frequency, rate or extent of cell differentiation, the process in which relatively unspecialized cells acquire specialized structural and functional features. [GOC:go_curators]	70	0.0433	2.36e-12	2.67e-10
GOBP_CELLULAR_PROTEIN_CONTAINING_COMPLEX_ASSEMBLY	1108	The aggregation, arrangement and bonding together of a set of components to form a protein complex, occurring at the level of an individual cell. [GOC:jl]	55	0.0496	3.64e-12	4.06e-10
GOBP_POSITIVE_REGULATION_OF_LEUKOCYTE_CELL_CELL_ADHESION	234	Any process that activates or increases the frequency, rate or extent of leukocyte cell-cell adhesion. [GO_REF:0000058, GOC:BHF, GOC:rl, GOC:TermGenie, PMID:21106532]	24	0.1026	3.76e-12	4.13e-10
GOBP_CELL_ACTIVATION	1461	A change in the morphology or behavior of a cell resulting from exposure to an activating factor such as a cellular or soluble ligand. [GOC:mgi_curators]	65	0.0445	4.6e-12	4.98e-10
GOBP_REGULATION_OF_T_CELL_ACTIVATION	327	Any process that modulates the frequency, rate or extent of T cell activation. [GOC:ai]	28	0.0856	5.03e-12	5.37e-10
GOBP_ORGANELLE_ASSEMBLY	875	The aggregation, arrangement and bonding together of a set of components to form an organelle. An organelle is an organized structure of distinctive morphology and function. Includes the nucleus, mitochondria, plastids, vacuoles, vesicles, ribosomes and the cytoskeleton. Excludes the plasma membrane. [GOC:mah]	47	0.0537	1.01e-11	1.06e-09
GOBP_CELL_CYCLE	1872	The progression of biochemical and morphological phases and events that occur in a cell during successive cell replication or nuclear replication events. Canonically, the cell cycle comprises the replication and segregation of genetic material followed by the division of the cell, but in endocycles or syncytial cells nuclear replication or nuclear division may not be followed by cell division. [G…	75	0.0401	1.44e-11	1.49e-09
GOBP_REGULATION_OF_LYMPHOCYTE_ACTIVATION	501	Any process that modulates the frequency, rate or extent of lymphocyte activation. [GOC:ai]	34	0.0679	1.79e-11	1.84e-09
GOBP_POSITIVE_REGULATION_OF_CELL_CELL_ADHESION	276	Any process that activates or increases the rate or extent of cell adhesion to another cell. [GOC:isa_complete]	25	0.0906	2.07e-11	2.09e-09
GOBP_RESPONSE_TO_ENDOGENOUS_STIMULUS	1624	Any process that results in a change in state or activity of a cell or an organism (in terms of movement, secretion, enzyme production, gene expression, etc.) as a result of a stimulus arising within the organism. [GOC:sm]	68	0.0419	2.1e-11	2.09e-09
GOBP_POSITIVE_REGULATION_OF_SIGNALING	1725	Any process that activates, maintains or increases the frequency, rate or extent of a signaling process. [GOC:mtg_signal]	70	0.0406	4.17e-11	4.11e-09
GOBP_POSITIVE_REGULATION_OF_MULTICELLULAR_ORGANISMAL_PROCESS	1397	Any process that activates or increases the frequency, rate or extent of an organismal process, any of the processes pertinent to the function of an organism above the cellular level; includes the integrated processes of tissues and organs. [GOC:ai]	61	0.0437	4.63e-11	4.5e-09
GOBP_NEGATIVE_REGULATION_OF_RESPONSE_TO_STIMULUS	1673	Any process that stops, prevents, or reduces the frequency, rate or extent of a response to a stimulus. Response to stimulus is a change in state or activity of a cell or an organism (in terms of movement, secretion, enzyme production, gene expression, etc.) as a result of a stimulus. [GOC:jid]	68	0.0406	7.55e-11	7.24e-09
GOBP_REGULATION_OF_PHOSPHORUS_METABOLIC_PROCESS	1610	Any process that modulates the frequency, rate or extent of the chemical reactions and pathways involving phosphorus or compounds containing phosphorus. [GOC:ai]	66	0.041	1.03e-10	9.67e-09
GOBP_NEGATIVE_REGULATION_OF_TRANSCRIPTION_BY_RNA_POLYMERASE_II	872	Any process that stops, prevents, or reduces the frequency, rate or extent of transcription mediated by RNA polymerase II. [GOC:go_curators, GOC:txnOH]	45	0.0516	1.03e-10	9.67e-09
GOBP_RIBONUCLEOPROTEIN_COMPLEX_SUBUNIT_ORGANIZATION	229	Any process in which macromolecules aggregate, disaggregate, or are modified, resulting in the formation, disassembly, or alteration of a ribonucleoprotein complex. [GOC:mah]	22	0.0961	1.07e-10	9.84e-09
GOBP_POSITIVE_REGULATION_OF_CELL_ADHESION	425	Any process that activates or increases the frequency, rate or extent of cell adhesion. [GOC:go_curators]	30	0.0706	1.08e-10	9.84e-09
GOBP_REGULATION_OF_CELL_ACTIVATION	626	Any process that modulates the frequency, rate or extent of cell activation, the change in the morphology or behavior of a cell resulting from exposure to an activating factor such as a cellular or soluble ligand. [GOC:ai]	37	0.0591	1.21e-10	1.09e-08
GOBP_REGULATION_OF_HYDROLASE_ACTIVITY	1297	Any process that modulates the frequency, rate or extent of hydrolase activity, the catalysis of the hydrolysis of various bonds, e.g. C-O, C-N, C-C, phosphoric anhydride bonds, etc. Hydrolase is the systematic name for any enzyme of EC class 3. [EC:3.-.-.-, GOC:ai]	57	0.0439	1.63e-10	1.45e-08
GOBP_REGULATION_OF_RESPONSE_TO_STRESS	1414	Any process that modulates the frequency, rate or extent of a response to stress. Response to stress is a change in state or activity of a cell or an organism (in terms of movement, secretion, enzyme production, gene expression, etc.) as a result of a disturbance in organismal or cellular homeostasis, usually, but not necessarily, exogenous (e.g. temperature, humidity, ionizing radiation). [GOC:d…	60	0.0424	2.05e-10	1.81e-08
GOBP_REGULATION_OF_CELL_CELL_ADHESION	437	Any process that modulates the frequency, rate or extent of attachment of a cell to another cell. [GOC:isa_complete]	30	0.0686	2.11e-10	1.84e-08
GOBP_POSITIVE_T_CELL_SELECTION	36	The process of sparing immature T cells which react with self-MHC protein complexes with low affinity levels from apoptotic death. [ISBN:0781735149, PMID:12414722]	10	0.2778	3.69e-10	3.17e-08
GOBP_POSITIVE_REGULATION_OF_IMMUNE_SYSTEM_PROCESS	1050	Any process that activates or increases the frequency, rate, or extent of an immune system process. [GOC:add]	49	0.0467	4.62e-10	3.93e-08
GOBP_DNA_METABOLIC_PROCESS	949	Any cellular metabolic process involving deoxyribonucleic acid. This is one of the two main types of nucleic acid, consisting of a long, unbranched macromolecule formed from one, or more commonly, two, strands of linked deoxyribonucleotides. [ISBN:0198506732]	46	0.0485	4.84e-10	4.07e-08
GOBP_ANIMAL_ORGAN_MORPHOGENESIS	1025	Morphogenesis of an animal organ. An organ is defined as a tissue or set of tissues that work together to perform a specific function or functions. Morphogenesis is the process in which anatomical structures are generated and organized. Organs are commonly observed as visibly distinct structures, but may also exist as loosely associated clusters of cells that work together to perform a specific f…	48	0.0468	6.25e-10	5.19e-08
GOBP_POSITIVE_REGULATION_OF_CELL_ACTIVATION	405	Any process that activates or increases the frequency, rate or extent of activation. [GOC:ai]	28	0.0691	7.22e-10	5.93e-08
GOBP_REGULATION_OF_T_CELL_DIFFERENTIATION	146	Any process that modulates the frequency, rate or extent of T cell differentiation. [GOC:go_curators]	17	0.1164	7.31e-10	5.94e-08
GOBP_COVALENT_CHROMATIN_MODIFICATION	461	The alteration of DNA or protein in chromatin by the covalent addition or removal of chemical groups. [GOC:mah, GOC:vw]	30	0.0651	7.53e-10	6.06e-08
GOBP_REGULATION_OF_CELL_ADHESION	732	Any process that modulates the frequency, rate or extent of attachment of a cell to another cell or to the extracellular matrix. [GOC:mah]	39	0.0533	7.63e-10	6.07e-08
GOBP_REGULATION_OF_CATABOLIC_PROCESS	1006	Any process that modulates the frequency, rate, or extent of the chemical reactions and pathways resulting in the breakdown of substances. [GOC:go_curators]	47	0.0467	1.02e-09	8.04e-08
GOBP_POSITIVE_REGULATION_OF_CELL_POPULATION_PROLIFERATION	941	Any process that activates or increases the rate or extent of cell proliferation. [GOC:go_curators]	45	0.0478	1.14e-09	8.9e-08
GOBP_REGULATION_OF_MRNA_METABOLIC_PROCESS	334	Any process that modulates the frequency, rate or extent of mRNA metabolic process. [GO_REF:0000058, GOC:TermGenie, GOC:vw]	25	0.0749	1.17e-09	9.02e-08
GOBP_CELL_PROJECTION_ORGANIZATION	1567	A process that is carried out at the cellular level which results in the assembly, arrangement of constituent parts, or disassembly of a prolongation or process extending from a cell, e.g. a flagellum or axon. [GOC:jl, GOC:mah, http://www.cogsci.princeton.edu/~wn/]	62	0.0396	1.55e-09	1.18e-07
GOBP_LEUKOCYTE_CELL_CELL_ADHESION	366	The attachment of a leukocyte to another cell via adhesion molecules. [GOC:go_curators]	26	0.071	1.65e-09	1.25e-07
GOBP_REGULATION_OF_LYMPHOCYTE_DIFFERENTIATION	175	Any process that modulates the frequency, rate or extent of lymphocyte differentiation. [GOC:go_curators]	18	0.1029	1.76e-09	1.32e-07

## Sheet: Table S8
Supplementary table S8: Significantly enriched cellular components associated with down-regulated blood genes in PAH
Gene Set Name	# Genes in Gene Set (K)	Description	# Genes in Overlap (k)	k/K	p-value	FDR q-value
GOCC_CYTOSOLIC_RIBOSOME	107	A ribosome located in the cytosol. [GOC:mtg_sensu]	38	0.3551	1.61e-39	1.6e-36
GOCC_RIBOSOMAL_SUBUNIT	187	Either of the two subunits of a ribosome: the ribosomal large subunit or the ribosomal small subunit. [GOC:jl]	43	0.2299	1.73e-35	8.61e-33
GOCC_RIBOSOME	229	An intracellular organelle, about 200 A in diameter, consisting of RNA and protein. It is the site of protein biosynthesis resulting from translation of messenger RNA (mRNA). It consists of two subunits, one large and one small, each containing only protein and RNA. Both the ribosome and its subunits are characterized by their sedimentation coefficients, expressed in Svedberg units (symbol: S). H…	46	0.2009	4.67e-35	1.55e-32
GOCC_RIBONUCLEOPROTEIN_COMPLEX	724	A macromolecular complex that contains both RNA and protein molecules. [GOC:krc, GOC:vesicles]	70	0.0967	1.64e-31	4.09e-29
GOCC_CYTOSOLIC_LARGE_RIBOSOMAL_SUBUNIT	57	The large subunit of a ribosome located in the cytosol. [GOC:mtg_sensu]	23	0.4035	5.9e-26	1.17e-23
GOCC_LARGE_RIBOSOMAL_SUBUNIT	115	The larger of the two subunits of a ribosome. Two sites on the ribosomal large subunit are involved in translation, namely the aminoacyl site (A site) and peptidyl site (P site). [ISBN:0198506732]	28	0.2435	2.74e-24	4.54e-22
GOCC_NUCLEOLUS	1386	A small, dense body one or more of which are present in the nucleus of eukaryotic cells. It is rich in RNA and protein, is not bounded by a limiting membrane, and is not seen during mitosis. Its prime function is the transcription of the nucleolar DNA into 45S ribosomal-precursor RNA, the processing of this RNA into 5.8S, 18S, and 28S components of ribosomal RNA, and the association of these comp…	76	0.0548	8.29e-19	1.18e-16
GOCC_CYTOSOLIC_SMALL_RIBOSOMAL_SUBUNIT	46	The small subunit of a ribosome located in the cytosol. [GOC:mtg_sensu]	15	0.3261	9.5e-16	1.18e-13
GOCC_CATALYTIC_COMPLEX	1394	A protein complex which is capable of catalytic activity. [GOC:bhm, GOC:TermGenie, PMID:8077207]	67	0.0481	6.26e-14	6.93e-12
GOCC_NUCLEAR_BODY	827	Extra-nucleolar nuclear domains usually visualized by confocal microscopy and fluorescent antibodies to specific proteins. [GOC:ma, PMID:10330182]	49	0.0593	1.01e-13	1.01e-11
GOCC_POLYSOME	68	A multiribosomal structure representing a linear array of ribosomes held together by messenger RNA. They represent the active complexes in cellular protein synthesis and are able to incorporate amino acids into polypeptides both in vivo and in vitro. [ISBN:0198506732, NIF_Subcellular:sao1038025871]	15	0.2206	5.8e-13	5.25e-11
GOCC_SMALL_RIBOSOMAL_SUBUNIT	74	The smaller of the two subunits of a ribosome. [GOC:mah]	15	0.2027	2.17e-12	1.8e-10
GOCC_NUCLEAR_PROTEIN_CONTAINING_COMPLEX	1234	A stable assembly of two or more macromolecules, i.e. proteins, nucleic acids, carbohydrates or lipids, in which at least one component is a protein and the constituent parts function together in the nucleus. [GOC:pg]	58	0.047	8.17e-12	6.26e-10
GOCC_MICROTUBULE_ORGANIZING_CENTER	804	An intracellular structure that can catalyze gamma-tubulin-dependent microtubule nucleation and that can anchor microtubules by interacting with their minus ends, plus ends or sides. [GOC:vw, ISBN:0815316194, PMID:17072892, PMID:17245416, Wikipedia:Microtubule_organizing_center]	44	0.0547	2.58e-11	1.84e-09
GOCC_TRANSFERASE_COMPLEX	767	A protein complex capable of catalyzing the transfer of a group, e.g. a methyl group, glycosyl group, acyl group, phosphorus-containing, or other groups, from one compound (generally regarded as the donor) to another compound (generally regarded as the acceptor). [GOC:bhm, PMID:16540464]	42	0.0548	7.25e-11	4.82e-09
GOCC_CELL_SUBSTRATE_JUNCTION	423	A cell junction that forms a connection between a cell and the extracellular matrix. [GOC:aruk, GOC:bc, GOC:hb, GOC:mah, PMID:10419689, PMID:1643657, PMID:16805308, PMID:26923917, PMID:8314002]	30	0.0709	9.63e-11	5.84e-09
GOCC_POLYSOMAL_RIBOSOME	32	A ribosome bound to mRNA that forms part of a polysome. [GOC:jl]	10	0.3125	9.97e-11	5.84e-09
GOCC_NUCLEAR_SPECK	411	A discrete extra-nucleolar subnuclear domain, 20-50 in number, in which splicing factors are seen to be localized by immunofluorescence microscopy. [http://www.cellnucleus.com/]	29	0.0706	2.23e-10	1.23e-08
GOCC_CHROMOSOME	1782	A structure composed of a very long molecule of DNA and associated proteins (e.g. histones) that carries hereditary information. [ISBN:0198547684]	69	0.0387	4.28e-10	2.24e-08
GOCC_ANCHORING_JUNCTION	824	A cell junction that mechanically attaches a cell (and its cytoskeleton) to neighboring cells or to the extracellular matrix. [ISBN:0815332181]	42	0.051	6.37e-10	3.17e-08
GOCC_MICROTUBULE_CYTOSKELETON	1288	The part of the cytoskeleton (the internal framework of a cell) composed of microtubules and associated proteins. [GOC:jl, ISBN:0395825172]	55	0.0427	9.69e-10	4.59e-08
GOCC_MITOCHONDRION	1627	A semiautonomous, self replicating organelle that occurs in varying numbers, shapes, and sizes in the cytoplasm of virtually all eukaryotic cells. It is notably the site of tissue respiration. [GOC:giardia, ISBN:0198506732]	63	0.0387	2.59e-09	1.17e-07
GOCC_IMMUNOLOGICAL_SYNAPSE	41	An area of close contact between a lymphocyte (T-, B-, or natural killer cell) and a target cell formed through the clustering of particular signaling and adhesion molecules and their associated membrane rafts on both the lymphocyte and the target cell and facilitating activation of the lymphocyte, transfer of membrane from the target cell to the lymphocyte, and in some situations killing of the …	9	0.2195	2.74e-08	1.15e-06
GOCC_INTRACELLULAR_PROTEIN_CONTAINING_COMPLEX	733	A protein-containing complex located intracellularly. [GOC:pg]	36	0.0491	2.77e-08	1.15e-06
GOCC_ENDOPLASMIC_RETICULUM	1960	The irregular network of unit membranes, visible only by electron microscopy, that occurs in the cytoplasm of many eukaryotic cells. The membranes form a complex meshwork of tubular channels, which are often expanded into slitlike cavities called cisternae. The ER takes two forms, rough (or granular), with ribosomes adhering to the outer surface, and smooth (with no ribosomes attached). [ISBN:019…	68	0.0347	4.44e-08	1.77e-06
GOCC_PROTEIN_ACETYLTRANSFERASE_COMPLEX	94	A complex that catalyzes the transfer of an acetyl group to a protein acceptor molecule. [GOC:bf]	12	0.1277	8.26e-08	3.17e-06
GOCC_CENTROSOME	608	A structure comprised of a core structure (in most organisms, a pair of centrioles) and peripheral material from which a microtubule-based structure, such as a spindle apparatus, is organized. Centrosomes occur close to the nucleus during interphase in many eukaryotic cells, though in animal cells it changes continually during the cell-division cycle. [GOC:mah, ISBN:0198547684]	31	0.051	1.13e-07	4.16e-06
GOCC_ENVELOPE	1214	A multilayered structure surrounding all or part of a cell; encompasses one or more lipid bilayers, and may include a cell wall layer; also includes the space between layers. [GOC:mah, GOC:pz]	48	0.0395	1.2e-07	4.25e-06
GOCC_SYNAPSE	1283	The junction between an axon of one neuron and a dendrite of another neuron, a muscle fiber or a glial cell. As the axon approaches the synapse it enlarges into a specialized structure, the presynaptic terminal bouton, which contains mitochondria and synaptic vesicles. At the tip of the terminal bouton is the presynaptic membrane; facing it, and separated from it by a minute cleft (the synaptic c…	48	0.0374	5.88e-07	2.02e-05
GOCC_NEURON_PROJECTION	1321	A prolongation or process extending from a nerve cell, e.g. an axon or dendrite. [GOC:jl, http://www.cogsci.princeton.edu/~wn/]	48	0.0363	1.33e-06	4.4e-05
GOCC_ALPHA_BETA_T_CELL_RECEPTOR_COMPLEX	7	A T cell receptor complex in which the TCR heterodimer comprises alpha and beta chains, associated with the CD3 complex; recognizes a complex consisting of an antigen-derived peptide bound to a class I or class II MHC protein. [GOC:mah, ISBN:0781735149]	4	0.5714	2.94e-06	9.45e-05
GOCC_EXORIBONUCLEASE_COMPLEX	26	A protein complex which is capable of exoribonuclease activity. [GO_REF:0000088, GOC:bhm, GOC:TermGenie, PMID:17174896]	6	0.2308	4.41e-06	0.000137
GOCC_NUCLEAR_ENVELOPE	462	The double lipid bilayer enclosing the nucleus and separating its contents from the rest of the cytoplasm; includes the intermembrane space, a gap of width 20-40 nm (also called the perinuclear space). [ISBN:0198547684]	23	0.0498	7.1e-06	0.000214
GOCC_POSTSYNAPSE	604	The part of a synapse that is part of the post-synaptic cell. [GOC:dos]	27	0.0447	8.46e-06	0.000248
GOCC_NEURON_TO_NEURON_SYNAPSE	342	A synapse in which pre and post-synaptic cells are neurons. [GOC:dos]	19	0.0556	9.64e-06	0.000274
GOCC_CHROMATIN	1222	The ordered and organized complex of DNA, protein, and sometimes RNA, that forms the chromosome. [GOC:elh, PMID:20404130]	43	0.0352	1.04e-05	0.000287
GOCC_SIDE_OF_MEMBRANE	605	A cellular component consisting of one leaflet of a membrane bilayer and any proteins embedded or anchored in it or attached to its surface. [GOC:dos]	26	0.043	2.42e-05	0.000651
GOCC_TRANSCRIPTION_REGULATOR_COMPLEX	409	A protein complex that is capable of associating with DNA by direct binding, or via other DNA-binding proteins or complexes, and regulating transcription. [GOC:jl]	20	0.0489	3.55e-05	0.000932
GOCC_SMALL_SUBUNIT_PROCESSOME	39	A large ribonucleoprotein complex that is an early preribosomal complex. In S. cerevisiae, it has a size of 80S and consists of the 35S pre-rRNA, early-associating ribosomal proteins most of which are part of the small ribosomal subunit, the U3 snoRNA and associated proteins. [GOC:krc, GOC:vw, PMID:12068309, PMID:12957375, PMID:15120992, PMID:15590835]	6	0.1538	5.17e-05	0.00132
GOCC_PRERIBOSOME	78	Any complex of pre-rRNAs, ribosomal proteins, and associated proteins formed during ribosome biogenesis. [PMID:10567516]	8	0.1026	6.08e-05	0.00151
GOCC_NUCLEAR_MEMBRANE	295	Either of the lipid bilayers that surround the nucleus and form the nuclear envelope; excludes the intermembrane space. [GOC:mah, GOC:pz]	16	0.0542	6.34e-05	0.00152
GOCC_RECEPTOR_COMPLEX	532	Any protein complex that undergoes combination with a hormone, neurotransmitter, drug or intracellular messenger to initiate a change in cell function. [GOC:go_curators]	23	0.0432	6.41e-05	0.00152
GOCC_RIBONUCLEOPROTEIN_GRANULE	244	A non-membranous macromolecular complex containing proteins and translationally silenced mRNAs. RNA granules contain proteins that control the localization, stability, and translation of their RNA cargo. Different types of RNA granules (RGs) exist, depending on the cell type and cellular conditions. [GOC:go_curators, GOC:sp, PMID:16520386, PMID:20368989, PMID:21436445]	14	0.0574	9.92e-05	0.0023
GOCC_CENTRIOLAR_SATELLITE	107	A small (70-100 nm) cytoplasmic granule that contains a number of centrosomal proteins; centriolar satellites traffic toward microtubule minus ends and are enriched near the centrosome. [GOC:BHF, PMID:10579718, PMID:12403812]	9	0.0841	0.000102	0.00231
GOCC_CATALYTIC_STEP_2_SPLICEOSOME	87	A spliceosomal complex that contains three snRNPs, including U5, bound to a splicing intermediate in which the first catalytic cleavage of the 5' splice site has occurred. The precise subunit composition differs significantly from that of the catalytic step 1, or activated, spliceosome, and includes many proteins in addition to those found in the associated snRNPs. [GOC:ab, GOC:krc, GOC:mah, ISBN…	8	0.092	0.000132	0.00293
GOCC_FIBRILLAR_CENTER	139	A structure found most metazoan nucleoli, but not usually found in lower eukaryotes; surrounded by the dense fibrillar component; the zone of transcription from multiple copies of the pre-rRNA genes is in the border region between these two structures. [PMID:10754561]	10	0.0719	0.000158	0.00342
GOCC_UBIQUITIN_LIGASE_COMPLEX	289	A protein complex that includes a ubiquitin-protein ligase and enables ubiquitin protein ligase activity. The complex also contains other proteins that may confer substrate specificity on the complex. [GOC:jh2, PMID:9529603]	15	0.0519	0.000172	0.00365
GOCC_GOLGI_APPARATUS	1608	A membrane-bound cytoplasmic organelle of the endomembrane system that further processes the core oligosaccharides (e.g. N-glycans) added to proteins in the endoplasmic reticulum and packages them into membrane-bound vesicles. The Golgi apparatus operates at the intersection of the secretory, lysosomal, and endocytic pathways. [ISBN:0198506732]	48	0.0299	0.000189	0.00393
GOCC_NUCLEAR_OUTER_MEMBRANE_ENDOPLASMIC_RETICULUM_MEMBRANE_NETWORK	1141	The continuous network of membranes encompassing the nuclear outer membrane and the endoplasmic reticulum membrane. [GOC:bf, GOC:jl, GOC:mah, GOC:mcc, GOC:pr, GOC:vw]	37	0.0324	0.000218	0.00444
GOCC_SPLICEOSOMAL_COMPLEX	191	Any of a series of ribonucleoprotein complexes that contain snRNA(s) and small nuclear ribonucleoproteins (snRNPs), and are formed sequentially during the spliceosomal splicing of one or more substrate RNAs, and which also contain the RNA substrate(s) from the initial target RNAs of splicing, the splicing intermediate RNA(s), to the final RNA products. During cis-splicing, the initial target RNA …	11	0.0576	0.000521	0.0102
GOCC_DISTAL_AXON	287	That part of an axon close to and including the growth cone or the axon terminus. [GOC:aruk, GOC:bc, PMID:17202468]	14	0.0488	0.000521	0.0102
GOCC_AXON	619	The long process of a neuron that conducts nerve impulses, usually away from the cell body to the terminals and varicosities, which are sites of storage and release of neurotransmitter. [GOC:nln, ISBN:0198506732]	23	0.0372	0.000559	0.0105
GOCC_H3_HISTONE_ACETYLTRANSFERASE_COMPLEX	10	A multisubunit complex that catalyzes the acetylation of histone H3. [GOC:mah]	3	0.3	0.000559	0.0105
GOCC_EXTERNAL_SIDE_OF_PLASMA_MEMBRANE	394	The leaflet of the plasma membrane that faces away from the cytoplasm and any proteins embedded or anchored in it or attached to its surface. [GOC:dos, GOC:tb]	17	0.0431	0.000568	0.0105
GOCC_CELL_SURFACE	870	The external part of the cell wall and/or plasma membrane. [GOC:jl, GOC:mtg_sensu, GOC:sm]	29	0.0333	0.000663	0.012
GOCC_ORGANELLE_SUBCOMPARTMENT	1772	A compartment that consists of a lumen and an enclosing membrane, and is part of an organelle. [GOC:mah, GOC:pz]	49	0.0277	0.000886	0.0158
GOCC_EXTRINSIC_COMPONENT_OF_MEMBRANE	304	The component of a membrane consisting of gene products and protein complexes that are loosely bound to one of its surfaces, but not integrated into the hydrophobic region. [GOC:dos, GOC:jl, GOC:mah]	14	0.0461	0.000911	0.0159
GOCC_T_CELL_RECEPTOR_COMPLEX	144	A protein complex that contains a disulfide-linked heterodimer of T cell receptor (TCR) chains, which are members of the immunoglobulin superfamily, and mediates antigen recognition, ultimately resulting in T cell activation. The TCR heterodimer is associated with the CD3 complex, which consists of the nonpolymorphic polypeptides gamma, delta, epsilon, zeta, and, in some cases, eta (an RNA splice…	9	0.0625	0.000924	0.0159
GOCC_ENDOSOME	978	A vacuole to which materials ingested by endocytosis are delivered. [ISBN:0198506732, PMID:19696797]	31	0.0317	0.000993	0.0166
GOCC_STAGA_COMPLEX	12	A large multiprotein complex that possesses histone acetyltransferase and is involved in regulation of transcription. The composition is similar to that of the SAGA complex; for example, the human complex contains the transcription-transformation cofactor TRRAP, hGCN5L acetylase, novel human ADA-like and SPT-like cofactors, and a subset of TAFs. [PMID:11564863]	3	0.25	0.000999	0.0166
GOCC_SPINDLE	381	The array of microtubules and associated molecules that forms between opposite poles of a eukaryotic cell during mitosis or meiosis and serves to move the duplicated chromosomes apart. [ISBN:0198547684]	16	0.042	0.00108	0.0176
GOCC_PLASMA_MEMBRANE_SIGNALING_RECEPTOR_COMPLEX	310	Any protein complex that is part of the plasma membrane and which functions as a signaling receptor. [GOC:dos]	14	0.0452	0.0011	0.0176
GOCC_CILIARY_TRANSITION_ZONE	68	A region of the cilium between the basal body and proximal segment that is characterized by Y-shaped assemblages that connect axonemal microtubules to the ciliary membrane. The ciliary transition zone appears to function as a gate that controls ciliary membrane composition and separates the cytosol from the ciliary plasm. [GOC:cilia, GOC:kmv, PMID:21422230]	6	0.0882	0.00114	0.018
GOCC_MITOCHONDRIAL_ENVELOPE	778	The double lipid bilayer enclosing the mitochondrion and separating its contents from the cell cytoplasm; includes the intermembrane space. [GOC:ai, GOC:pz]	26	0.0334	0.00119	0.0185
GOCC_DENDRITIC_TREE	616	The entire complement of dendrites for a neuron, consisting of each primary dendrite and all its branches. [GOC:aruk, GOC:bc, NIF_Subcellular:sao172297168]	22	0.0357	0.00121	0.0186
GOCC_BETA_CATENIN_TCF_COMPLEX	13	A protein complex that contains beta-catenin and a member of the T-cell factor (TCF)/lymphoid enhancer binding factor (LEF) family of transcription factors. [GOC:bf, GOC:PARL, PMID:11751639, PMID:16936075, PMID:20123964, PMID:21075118, PMID:9419974]	3	0.2308	0.00128	0.0194
GOCC_METHYLTRANSFERASE_COMPLEX	96	A protein complex that possesses methyltransferase activity. [GOC:mah]	7	0.0729	0.00139	0.0207
GOCC_SITE_OF_POLARIZED_GROWTH	184	Any part of a cell where non-isotropic growth takes place. [GOC:mah]	10	0.0543	0.00143	0.0209
GOCC_CYTOPLASMIC_EXOSOME_RNASE_COMPLEX	14	A ribonuclease complex that has 3-prime to 5-prime processive hydrolytic exoribonuclease activity producing 5-prime-phosphomonoesters. Participates in a multitude of cellular RNA processing and degradation events preventing nuclear export and/or translation of aberrant RNAs. Restricted to processing linear and circular single-stranded RNAs (ssRNA) only. RNAs with complex secondary structures may …	3	0.2143	0.00161	0.0226
GOCC_SEPTIN_COMPLEX	14	A protein complex containing septins. Typically, these complexes contain multiple septins and are oligomeric. [GOC:mah, PMID:15385632]	3	0.2143	0.00161	0.0226
GOCC_TRANSCRIPTION_FACTOR_TFTC_COMPLEX	14	A protein complex that does not contain either a TATA-binding protein (TBP) or a TBP-like factor, but is composed of several TAFIIs and other proteins, including a histone acetyltransferase. This complex is able to nucleate transcription initiation by RNA polymerase II, can mediate transcriptional activation, and has histone acetyltransferase activity. [PMID:10373431, PMID:9603525]	3	0.2143	0.00161	0.0226
GOCC_NUCLEAR_PERIPHERY	128	The portion of the nuclear lumen proximal to the inner nuclear membrane. [GOC:krc, GOC:mah]	8	0.0625	0.00175	0.0241
GOCC_OUTER_MEMBRANE	222	The external membrane of Gram-negative bacteria or certain organelles such as mitochondria and chloroplasts; freely permeable to most ions and metabolites. [GOC:go_curators]	11	0.0495	0.00177	0.0241
GOCC_ENDORIBONUCLEASE_COMPLEX	31	A protein complex which is capable of endoribonuclease activity. [GOC:bhm, GOC:TermGenie, PMID:18191223]	4	0.129	0.0019	0.0256
GOCC_PLASMA_MEMBRANE_REGION	1208	A membrane that is a (regional) part of the plasma membrane. [GOC:dos]	35	0.029	0.00222	0.0295
GOCC_NUCLEAR_EXOSOME_RNASE_COMPLEX	16	A ribonuclease complex that has 3-prime to 5-prime processive and distributive hydrolytic exoribonuclease activity and endoribonuclease activity, producing 5-prime-phosphomonoesters. Participates in a multitude of cellular RNA processing and degradation events preventing nuclear export and/or translation of aberrant RNAs. Restricted to processing linear and circular single-stranded RNAs (ssRNA) o…	3	0.1875	0.00242	0.0317
GOCC_CILIUM	653	A specialized eukaryotic organelle that consists of a filiform extrusion of the cell surface and of some cytoplasmic parts. Each cilium is largely bounded by an extrusion of the cytoplasmic (plasma) membrane, and contains a regular longitudinal array of microtubules, anchored to a basal body. [GOC:cilia, GOC:curators, GOC:kmv, GOC:vw, ISBN:0198547684, PMID:16824949, PMID:17009929, PMID:20144998]	22	0.0337	0.00249	0.0322
GOCC_SOMATODENDRITIC_COMPARTMENT	827	The region of a neuron that includes the cell body (cell soma) and dendrite(s), but excludes the axon. [GOC:pad, GOC:PARL]	26	0.0314	0.00273	0.0347
GOCC_EXTRINSIC_COMPONENT_OF_PLASMA_MEMBRANE	169	The component of a plasma membrane consisting of gene products and protein complexes that are loosely bound to one of its surfaces, but not integrated into the hydrophobic region. [GOC:curators, GOC:dos]	9	0.0533	0.00278	0.0347
GOCC_PLASMA_MEMBRANE_PROTEIN_COMPLEX	701	Any protein complex that is part of the plasma membrane. [GOC:dos]	23	0.0328	0.00279	0.0347
GOCC_EXTERNAL_SIDE_OF_APICAL_PLASMA_MEMBRANE	5	The leaflet the apical region of the plasma membrane that faces away from the cytoplasm and any proteins embedded or anchored in it or attached to its surface. [GOC:ab, GOC:dos]	2	0.4	0.00287	0.0351
GOCC_MEMBRANE_PROTEIN_COMPLEX	1319	Any protein complex that is part of a membrane. [GOC:dos]	37	0.0281	0.00289	0.0351
GOCC_GLUTAMATERGIC_SYNAPSE	308	A synapse that uses glutamate as a neurotransmitter. [GOC:dos]	13	0.0422	0.00293	0.0351
GOCC_MITOCHONDRIAL_LARGE_RIBOSOMAL_SUBUNIT	57	The larger of the two subunits of a mitochondrial ribosome. Two sites on the ribosomal large subunit are involved in translation: the aminoacyl site (A site) and peptidyl site (P site). [GOC:mcc]	5	0.0877	0.003	0.0356
GOCC_CENTRIOLE	141	A cellular organelle, found close to the nucleus in many eukaryotic cells, consisting of a small cylinder with microtubular walls, 300-500 nm long and 150-250 nm in diameter. It contains nine short, parallel, peripheral microtubular fibrils, each fibril consisting of one complete microtubule fused to two incomplete microtubules. Cells usually have two centrioles, lying at right angles to each oth…	8	0.0567	0.0032	0.0375
GOCC_EUKARYOTIC_TRANSLATION_INITIATION_FACTOR_3_COMPLEX_EIF3M	6	An eukaryotic translation initiation factor 3 complex that contains the PCI-domain protein eIF3m. [PMID:15904532, PMID:19061185]	2	0.3333	0.00425	0.0492

## Sheet: Table S9
Supplementary table S9: Significantly enriched molecular functions associated with down-regulated blood genes in PAH
Gene Set Name	# Genes in Gene Set (K)	Description	# Genes in Overlap (k)	k/K	p-value	FDR q-value
GOMF_RNA_BINDING	1938	Interacting selectively and non-covalently with an RNA molecule or a portion thereof. [GOC:jl, GOC:mah]	126	0.065	1.95e-38	3.33e-35
GOMF_STRUCTURAL_CONSTITUENT_OF_RIBOSOME	167	The action of a molecule that contributes to the structural integrity of the ribosome. [GOC:mah]	40	0.2395	7.53e-34	6.43e-31
GOMF_ENZYME_BINDING	1949	Interacting selectively and non-covalently with any enzyme. [GOC:jl]	101	0.0518	4.93e-23	2.81e-20
GOMF_STRUCTURAL_MOLECULE_ACTIVITY	686	The action of a molecule that contributes to the structural integrity of a complex or its assembly within or outside a cell. [GOC:mah, GOC:vw]	54	0.0787	2.45e-20	1.04e-17
GOMF_TRANSCRIPTION_REGULATOR_ACTIVITY	1909	A molecular function that controls the rate, timing and/or magnitude of gene transcription. The function of transcriptional regulators is to modulate gene expression at the transcription step so that they are expressed in the right cell at the right time and in the right amount throughout the life of the cell and the organism. Genes are transcriptional units, and include bacterial operons. [GOC:p…	93	0.0487	1.96e-19	6.7e-17
GOMF_SEQUENCE_SPECIFIC_DNA_BINDING	1672	Interacting selectively and non-covalently with DNA of a specific nucleotide composition, e.g. GC-rich DNA binding, or with a specific sequence motif or type of DNA e.g. promotor binding or rDNA binding. [GOC:jl]	79	0.0472	7.31e-16	2.08e-13
GOMF_CIS_REGULATORY_REGION_SEQUENCE_SPECIFIC_DNA_BINDING	1219	Interacting selectively and non-covalently with a specific upstream regulatory DNA sequence (transcription factor recognition sequence or binding site) located in cis relative to the transcription start site (i.e., on the same strand of DNA) of a gene transcribed by some RNA polymerase. The proximal promoter is in cis with and relatively close to the core promoter. [GOC:txnOH-2018]	60	0.0492	5.15e-13	1.26e-10
GOMF_KINASE_BINDING	738	Interacting selectively and non-covalently with a kinase, any enzyme that catalyzes the transfer of a phosphate group. [GOC:jl]	44	0.0596	1.55e-12	3.3e-10
GOMF_IDENTICAL_PROTEIN_BINDING	1924	Interacting selectively and non-covalently with an identical protein or proteins. [GOC:jl]	78	0.0405	3.03e-12	5.75e-10
GOMF_DNA_BINDING_TRANSCRIPTION_FACTOR_ACTIVITY	1430	A transcription regulator activity that modulates transcription of gene sets via selective and non-covalent binding to a specific double-stranded genomic DNA sequence (sometimes referred to as a motif) within a cis-regulatory region. Regulatory regions include promoters (proximal and distal) and enhancers. Genes are transcriptional units, and include bacterial operons. [GOC:txnOH-2018]	63	0.0441	1.51e-11	2.57e-09
GOMF_RRNA_BINDING	64	Interacting selectively and non-covalently with ribosomal RNA. [GOC:jl]	13	0.2031	6.24e-11	9.69e-09
GOMF_ENZYME_REGULATOR_ACTIVITY	1226	Binds to and modulates the activity of an enzyme. [GOC:dph, GOC:mah, GOC:tb]	53	0.0432	1.3e-09	1.85e-07
GOMF_TRANSCRIPTION_COREGULATOR_ACTIVITY	480	A transcription regulator activity that modulates the transcription of specific gene sets via binding to a DNA-bound DNA-binding transcription factor, either on its own or as part of a complex. Coregulators often act by altering chromatin structure and modifications. For example, one class of transcription coregulators modifies chromatin structure through covalent modification of histones. A seco…	30	0.0625	1.94e-09	2.54e-07
GOMF_TRANSCRIPTION_FACTOR_BINDING	634	Interacting selectively and non-covalently with a transcription factor, a protein required to initiate or regulate transcription. [ISBN:0198506732]	35	0.0552	2.3e-09	2.81e-07
GOMF_ADENYL_NUCLEOTIDE_BINDING	1547	Interacting selectively and non-covalently with adenyl nucleotides, any compound consisting of adenosine esterified with (ortho)phosphate. [ISBN:0198506732]	60	0.0388	5.98e-09	6.81e-07
GOMF_ZINC_ION_BINDING	812	Interacting selectively and non-covalently with zinc (Zn) ions. [GOC:ai]	39	0.048	1.33e-08	1.42e-06
GOMF_RIBONUCLEOTIDE_BINDING	1898	Interacting selectively and non-covalently with a ribonucleotide, any compound consisting of a ribonucleoside that is esterified with (ortho)phosphate or an oligophosphate at any hydroxyl group on the ribose moiety. [GOC:mah]	67	0.0353	2.94e-08	2.95e-06
GOMF_TRANSITION_METAL_ION_BINDING	1079	Interacting selectively and non-covalently with a transition metal ions; a transition metal is an element whose atom has an incomplete d-subshell of extranuclear electrons, or which gives rise to a cation or cations with an incomplete d-subshell. Transition metals often have more than one valency state. Biologically relevant transition metals include vanadium, manganese, iron, copper, cobalt, nic…	45	0.0417	6.7e-08	6.36e-06
GOMF_TRANSCRIPTION_COREPRESSOR_ACTIVITY	182	A transcription coregulator activity that represses or decreases the transcription of specific gene sets via binding to a DNA-bound DNA-binding transcription factor, either on its own or as part of a complex. Corepressors often act by altering chromatin structure and modifications. For example, one class of transcription corepressors modifies chromatin structure through covalent modification of h…	16	0.0879	1.28e-07	1.14e-05
GOMF_TRANSLATION_REGULATOR_ACTIVITY	138	Any molecular function involved in the initiation, activation, perpetuation, repression or termination of polypeptide synthesis at the ribosome. [GOC:ai]	14	0.1014	1.33e-07	1.14e-05
GOMF_SMALL_RIBOSOMAL_SUBUNIT_RRNA_BINDING	9	Interacting selectively and non-covalently with the small ribosomal subunit RNA (SSU rRNA), a constituent of the small ribosomal subunit. In S. cerevisiae, this is the 18S rRNA. [GOC:elh]	5	0.5556	1.79e-07	1.45e-05
GOMF_PROTEIN_CONTAINING_COMPLEX_BINDING	1238	Interacting selectively and non-covalently with a macromolecular complex. [GOC:jl]	48	0.0388	2.12e-07	1.64e-05
GOMF_HISTONE_BINDING	241	Interacting selectively and non-covalently with a histone, any of a group of water-soluble proteins found in association with the DNA of eukaroytic chromosomes. They are involved in the condensation and coiling of chromosomes during cell division and have also been implicated in nonspecific suppression of gene activity. [GOC:jl]	18	0.0747	2.52e-07	1.87e-05
GOMF_KINASE_ACTIVITY	727	Catalysis of the transfer of a phosphate group, usually from ATP, to a substrate molecule. [ISBN:0198506732]	33	0.0454	6.19e-07	4.32e-05
GOMF_CHROMATIN_BINDING	558	Interacting selectively and non-covalently with chromatin, the network of fibers of DNA, protein, and sometimes RNA, that make up the chromosomes of the eukaryotic nucleus during interphase. [GOC:jl, ISBN:0198506732, PMID:20404130]	28	0.0502	6.33e-07	4.32e-05
GOMF_PROTEIN_KINASE_ACTIVITY	561	Catalysis of the phosphorylation of an amino acid residue in a protein, usually according to the reaction: a protein + ATP = a phosphoprotein + ADP. [MetaCyc:PROTEIN-KINASE-RXN]	28	0.0499	7.03e-07	4.62e-05
GOMF_NUCLEOSIDE_TRIPHOSPHATASE_REGULATOR_ACTIVITY	510	Modulates the rate of NTP hydrolysis by a NTPase. [GOC:dph, GOC:tb]	26	0.051	1.18e-06	7.47e-05
GOMF_PROTEIN_DOMAIN_SPECIFIC_BINDING	690	Interacting selectively and non-covalently with a specific domain of a protein. [GOC:go_curators]	31	0.0449	1.67e-06	0.000102
GOMF_TRANSFERASE_ACTIVITY_TRANSFERRING_PHOSPHORUS_CONTAINING_GROUPS	873	Catalysis of the transfer of a phosphorus-containing group from one compound (donor) to another (acceptor). [GOC:jl, ISBN:0198506732]	36	0.0412	1.8e-06	0.000106
GOMF_CATALYTIC_ACTIVITY_ACTING_ON_DNA	199	Catalytic activity that acts to modify DNA. [GOC:molecular_function_refactoring, GOC:pdt]	15	0.0754	2.22e-06	0.000125
GOMF_LIPID_BINDING	772	Interacting selectively and non-covalently with a lipid. [GOC:ai]	33	0.0427	2.27e-06	0.000125
GOMF_CYTOSKELETAL_PROTEIN_BINDING	973	Interacting selectively and non-covalently with any protein component of any cytoskeleton (actin, microtubule, or intermediate filament cytoskeleton). [GOC:mah]	37	0.038	8.14e-06	0.000434
GOMF_GUANYL_NUCLEOTIDE_EXCHANGE_FACTOR_ACTIVITY	197	Stimulates the exchange of guanyl nucleotides associated with a GTPase. Under normal cellular physiological conditions, the concentration of GTP is higher than that of GDP, favoring the replacement of GDP by GTP in association with the GTPase. [GOC:kd, GOC:mah, PMID:27218782]	14	0.0711	9.45e-06	0.000486
GOMF_PHOSPHOTYROSINE_RESIDUE_BINDING	44	Interacting selectively and non-covalently with a phosphorylated tyrosine residue within a protein. [PMID:14636584]	7	0.1591	9.67e-06	0.000486
GOMF_CATALYTIC_ACTIVITY_ACTING_ON_RNA	381	Catalytic activity that acts to modify RNA. [GOC:molecular_function_refactoring, GOC:pdt]	20	0.0525	1.3e-05	0.000622
GOMF_NON_MEMBRANE_SPANNING_PROTEIN_TYROSINE_KINASE_ACTIVITY	46	Catalysis of the reaction: ATP + protein L-tyrosine = ADP + protein L-tyrosine phosphate by a non-membrane spanning protein. [EC:2.7.10.2]	7	0.1522	1.31e-05	0.000622
GOMF_TRANSLATION_FACTOR_ACTIVITY_RNA_BINDING	84	Functions during translation by interacting selectively and non-covalently with RNA during polypeptide synthesis at the ribosome. [GOC:ai, GOC:vw]	9	0.1071	1.49e-05	0.000687
GOMF_PHOSPHOLIPID_BINDING	451	Interacting selectively and non-covalently with phospholipids, a class of lipids containing phosphoric acid as a mono- or diester. [ISBN:0198506732]	22	0.0488	1.53e-05	0.000687
GOMF_TRANSLATION_REGULATOR_ACTIVITY_NUCLEIC_ACID_BINDING	108	Any selective and non-covalent interaction with a nucleic acid involved in the initiation, activation, perpetuation, repression or termination of polypeptide synthesis at the ribosome. [GOC:dph, GOC:tb, GOC:vw]	10	0.0926	1.85e-05	0.000809
GOMF_S_ADENOSYLMETHIONINE_DEPENDENT_METHYLTRANSFERASE_ACTIVITY	158	Catalysis of the transfer of a methyl group from S-adenosyl-L-methionine to a substrate. [GOC:mah]	12	0.0759	2.1e-05	0.000895
GOMF_CADHERIN_BINDING	332	Interacting selectively and non-covalently with cadherin, a type I membrane protein involved in cell adhesion. [GOC:bf]	18	0.0542	2.27e-05	0.000945
GOMF_DNA_BINDING_TRANSCRIPTION_REPRESSOR_ACTIVITY	308	A DNA-binding transcription factor activity that represses or decreases the transcription of specific gene sets. [GOC:txnOH-2018]	17	0.0552	3.04e-05	0.00123
GOMF_PHOSPHATASE_BINDING	193	Interacting selectively and non-covalently with any phosphatase. [GOC:jl]	13	0.0674	3.43e-05	0.00136
GOMF_DNA_APURINIC_OR_APYRIMIDINIC_SITE_ENDONUCLEASE_ACTIVITY	12	Catalysis of the cleavage of the C-O-P bond in the AP site created when DNA glycosylase removes a damaged base, involved in the DNA base excision repair pathway (BER). [Wikipedia:AP_endonuclease]	4	0.3333	3.88e-05	0.00151
GOMF_CALCIUM_DEPENDENT_PROTEIN_KINASE_ACTIVITY	24	Calcium-dependent catalysis of the reaction: a protein + ATP = a phosphoprotein + ADP. [GOC:dph, GOC:tb]	5	0.2083	4.86e-05	0.00182
GOMF_PROTEIN_PHOSPHORYLATED_AMINO_ACID_BINDING	56	Interacting selectively and non-covalently with a phosphorylated amino acid residue within a protein. [GOC:go_curators]	7	0.125	4.9e-05	0.00182
GOMF_DOUBLE_STRANDED_RNA_BINDING	76	Interacting selectively and non-covalently with double-stranded RNA. [GOC:jl]	8	0.1053	5.04e-05	0.00183
GOMF_HYDROLASE_ACTIVITY_ACTING_ON_ACID_ANHYDRIDES	907	Catalysis of the hydrolysis of any acid anhydride. [GOC:jl]	33	0.0364	5.85e-05	0.00208
GOMF_MRNA_5_UTR_BINDING	26	Interacting selectively and non-covalently with the 5' untranslated region of an mRNA molecule. [GOC:jid]	5	0.1923	7.31e-05	0.00255
GOMF_PHOSPHORIC_ESTER_HYDROLASE_ACTIVITY	367	Catalysis of the reaction: RPO-R' + H2O = RPOOH + R'H. This reaction is the hydrolysis of any phosphoric ester bond, any ester formed from orthophosphoric acid, O=P(OH)3. [GOC:jl]	18	0.049	8.28e-05	0.00283
GOMF_UBIQUITIN_LIKE_PROTEIN_LIGASE_ACTIVITY	305	Catalysis of the transfer of a ubiquitin-like protein (ULP) to a substrate protein via the reaction X-ULP + S --> X + S-ULP, where X is either an E2 or E3 enzyme, the X-ULP linkage is a thioester bond, and the S-ULP linkage is an isopeptide bond between the C-terminal glycine of ULP and the epsilon-amino group of lysine residues in the substrate. [GOC:dph]	16	0.0525	9.36e-05	0.00313
GOMF_FLOPPASE_ACTIVITY	6	Catalysis of the movement of a lipid from the cytosolic to the exoplasmic leaftlet of a membrane, using energy from the hydrolysis of ATP. [PMID:20043909, PMID:25284293, Wikipedia:Flippase]	3	0.5	9.82e-05	0.00322
GOMF_ATPASE_ACTIVITY	479	A molecular function that uses ATP hydrolysis as an energy source, for example to catalyze a reaction or drive transport against a concentration gradient. [GOC:pdt]	21	0.0438	0.000108	0.00349
GOMF_DNA_BINDING_TRANSCRIPTION_ACTIVATOR_ACTIVITY	445	A DNA-binding transcription factor activity that activates or increases transcription of specific gene sets. [GOC:txnOH-2018]	20	0.0449	0.000113	0.00355
GOMF_HYDROLASE_ACTIVITY_ACTING_ON_ESTER_BONDS	742	Catalysis of the hydrolysis of any ester bond. [GOC:jl]	28	0.0377	0.000114	0.00355
GOMF_UBIQUITIN_LIKE_PROTEIN_LIGASE_BINDING	312	Interacting selectively and non-covalently with a ubiquitin-like protein ligase, such as ubiquitin-ligase. [GOC:jl]	16	0.0513	0.000122	0.00371
GOMF_PROTEIN_TYROSINE_KINASE_ACTIVITY	135	Catalysis of the reaction: ATP + a protein tyrosine = ADP + protein tyrosine phosphate. [EC:2.7.10.-]	10	0.0741	0.000124	0.00372
GOMF_PHOSPHOPROTEIN_BINDING	87	Interacting selectively and non-covalently with a phosphorylated protein. [GOC:ai]	8	0.092	0.000132	0.0039
GOMF_UBIQUITIN_LIKE_PROTEIN_TRANSFERASE_ACTIVITY	452	Catalysis of the transfer of a ubiquitin-like from one protein to another via the reaction X-ULP + Y --> Y-ULP + X, where both X-ULP and Y-ULP are covalent linkages. ULP represents a ubiquitin-like protein. [GOC:mah, GOC:rn, PMID:10806345, PMID:10884686]	20	0.0442	0.000139	0.00401
GOMF_TRANSFERASE_ACTIVITY_TRANSFERRING_ONE_CARBON_GROUPS	226	Catalysis of the transfer of a one-carbon group from one compound (donor) to another (acceptor). [GOC:jl, ISBN:0198506732]	13	0.0575	0.00017	0.00475
GOMF_CLASS_I_DNA_APURINIC_OR_APYRIMIDINIC_SITE_ENDONUCLEASE_ACTIVITY	7	Catalysis of the cleavage of an AP site 3' of the baseless site by a beta-lyase mechanism, leaving an unsaturated aldehyde, termed a 3'-(4-hydroxy-5-phospho-2-pentenal) residue, and a 5'-phosphate. [PMID:1698278, Wikipedia:AP_endonuclease]	3	0.4286	0.00017	0.00475
GOMF_PROTEIN_SERINE_THREONINE_KINASE_ACTIVITY	429	Catalysis of the reactions: ATP + protein serine = ADP + protein serine phosphate, and ATP + protein threonine = ADP + protein threonine phosphate. [GOC:bf, PMID:2956925]	19	0.0443	0.000199	0.00546
GOMF_MRNA_BINDING	538	Interacting selectively and non-covalently with messenger RNA (mRNA), an intermediate molecule between DNA and protein. mRNA includes UTR and coding sequences, but does not contain introns. [GOC:kmv, GOC:pr, SO:0000234]	22	0.0409	0.000201	0.00546
GOMF_INTRAMEMBRANE_LIPID_TRANSPORTER_ACTIVITY	33	Enables the transport of a lipid from a region of a membrane to a different region on the same membrane. [PMID:16828084]	5	0.1515	0.000239	0.00629
GOMF_TRANSLATION_INITIATION_FACTOR_ACTIVITY	51	Functions in the initiation of ribosome-mediated translation of mRNA into a polypeptide. [ISBN:0198506732]	6	0.1176	0.000239	0.00629
GOMF_SIGNALING_RECEPTOR_BINDING	1634	Interacting selectively and non-covalently with one or more specific sites on a receptor molecule, a macromolecule that undergoes combination with a hormone, neurotransmitter, drug or intracellular messenger to initiate a change in cell function. [GOC:bf, GOC:ceb, ISBN:0198506732]	48	0.0294	0.000272	0.00703
GOMF_HEAT_SHOCK_PROTEIN_BINDING	123	Interacting selectively and non-covalently with a heat shock protein, any protein synthesized or activated in response to heat shock. [GOC:mah, GOC:vw]	9	0.0732	0.000294	0.00744
GOMF_PHOSPHOLIPID_TRANSPORTER_ACTIVITY	53	Enables the directed movement of phospholipids into, out of or within a cell, or between cells. Phospholipids are a class of lipids containing phosphoric acid as a mono- or diester. [GOC:ai, ISBN:0198506732]	6	0.1132	0.000296	0.00744
GOMF_PROTEIN_TYROSINE_KINASE_BINDING	98	Interacting selectively and non-covalently with protein tyrosine kinase. [PMID:25499537]	8	0.0816	0.000302	0.00748
GOMF_HSP70_PROTEIN_BINDING	39	Interacting selectively and non-covalently with Hsp70 proteins, any of a group of heat shock proteins around 70kDa in size. [ISBN:0198506732]	5	0.1282	0.000532	0.0129
GOMF_CELL_ADHESION_MOLECULE_BINDING	540	Interacting selectively and non-covalently with a cell adhesion molecule. [GOC:ai]	21	0.0389	0.000536	0.0129
GOMF_TRANSCRIPTION_COACTIVATOR_ACTIVITY	258	A transcription coregulator activity that activates or increases the transcription of specific gene sets via binding to a DNA-bound DNA-binding transcription factor, either on its own or as part of a complex. Coactivators often act by altering chromatin structure and modifications. For example, one class of transcription coactivators modifies chromatin structure through covalent modification of h…	13	0.0504	0.000603	0.0143
GOMF_GROWTH_FACTOR_BINDING	137	Interacting selectively and non-covalently with any growth factor, proteins or polypeptides that stimulate a cell or organism to grow or proliferate. [GOC:curators]	9	0.0657	0.000647	0.0151
GOMF_ATPASE_BINDING	85	Interacting selectively and non-covalently with an ATPase, any enzyme that catalyzes the hydrolysis of ATP. [GOC:ai]	7	0.0824	0.000678	0.0156
GOMF_5S_RRNA_BINDING	11	Interacting selectively and non-covalently with 5S ribosomal RNA, the smallest RNA constituent of a ribosome. [GOC:jl, ISBN:0321000382]	3	0.2727	0.000759	0.0171
GOMF_T_CELL_RECEPTOR_BINDING	11	Interacting selectively and non-covalently with a T cell receptor, the antigen-recognizing receptor on the surface of T cells. [GOC:jl]	3	0.2727	0.000759	0.0171
GOMF_ATPASE_COUPLED_INTRAMEMBRANE_LIPID_TRANSPORTER_ACTIVITY	25	Catalysis of the movement of lipids from one membrane leaflet to the other, using energy from the hydrolysis of ATP. This includes flippases and floppases. [PMID:16828084]	4	0.16	0.000831	0.0183
GOMF_SINGLE_STRANDED_RNA_BINDING	88	Interacting selectively and non-covalently with single-stranded RNA. [GOC:jl]	7	0.0795	0.000834	0.0183
GOMF_PHOSPHORIC_DIESTER_HYDROLASE_ACTIVITY	89	Catalysis of the hydrolysis of a phosphodiester to give a phosphomonoester and a free hydroxyl group. [EC:3.1.4.-, GOC:curators]	7	0.0787	0.000892	0.0193
GOMF_DNA_BINDING_TRANSCRIPTION_FACTOR_BINDING	376	Interacting selectively and non-covalently with a DNA-binding transcription factor, a protein that interacts with a specific DNA sequence (sometimes referred to as a motif) within the regulatory region of a gene to modulate transcription. [GOC:txnOH-2018]	16	0.0426	0.000942	0.0201
GOMF_STEROID_HORMONE_RECEPTOR_ACTIVITY	26	Combining with a steroid hormone and transmitting the signal within the cell to initiate a change in cell activity or function. [GOC:signaling, PMID:14708019]	4	0.1538	0.000968	0.0204
GOMF_TRANSPORTER_ACTIVITY	1168	Enables the directed movement of substances (such as macromolecules, small molecules, ions) into, out of or within a cell, or between cells. [GOC:ai, GOC:dgf]	35	0.03	0.00127	0.0264
GOMF_DNA_N_GLYCOSYLASE_ACTIVITY	13	Catalysis of the removal of damaged bases by cleaving the N-C1' glycosidic bond between the target damaged DNA base and the deoxyribose sugar. The reaction releases a free base and leaves an apurinic/apyrimidinic (AP) site. [GOC:elh, PMID:11554296]	3	0.2308	0.00128	0.0264
GOMF_CORECEPTOR_ACTIVITY	48	Combining with an extracellular or intracellular messenger, and in cooperation with a nearby primary receptor, initiating a change in cell activity. [GOC:go_curators]	5	0.1042	0.00139	0.0282
GOMF_MOLECULAR_TRANSDUCER_ACTIVITY	1489	A compound molecular function in which an effector function is controlled by one or more regulatory components. [GOC:dos, GOC:pdt]	42	0.0282	0.0014	0.0282
GOMF_REPRESSING_TRANSCRIPTION_FACTOR_BINDING	71	Interacting selectively and non-covalently with a transcription repressor, any protein whose activity is required to prevent or downregulate transcription. [GOC:mah, GOC:txnOH]	6	0.0845	0.00142	0.0283
GOMF_NF_KAPPAB_BINDING	29	Interacting selectively and non-covalently with NF-kappaB, a transcription factor for eukaryotic RNA polymerase II promoters. [GOC:ai]	4	0.1379	0.00148	0.029
GOMF_PHOSPHATIDYLINOSITOL_BINDING	253	Interacting selectively and non-covalently with any inositol-containing glycerophospholipid, i.e. phosphatidylinositol (PtdIns) and its phosphorylated derivatives. [GOC:bf, ISBN:0198506732, PMID:11395417]	12	0.0474	0.00161	0.0313
GOMF_RNA_POLYMERASE_BINDING	73	Interacting selectively and non-covalently with an RNA polymerase molecule or complex. [GOC:BHF, GOC:mah, GOC:txnOH]	6	0.0822	0.00164	0.0315
GOMF_PROTEIN_HETERODIMERIZATION_ACTIVITY	324	Interacting selectively and non-covalently with a nonidentical protein to form a heterodimer. [GOC:ai]	14	0.0432	0.00166	0.0315
GOMF_LIGAND_ACTIVATED_TRANSCRIPTION_FACTOR_ACTIVITY	52	A DNA-binding transcription factor activity regulated by binding to a ligand and that modulates the transcription of specific gene sets. Examples include the lac and trp repressors in E.coli and steroid hormone receptors. [GOC:dos, PMID:25568920, PMID:8735275]	5	0.0962	0.002	0.0375
GOMF_MITOGEN_ACTIVATED_PROTEIN_KINASE_BINDING	32	Interacting selectively and non-covalently with a mitogen-activated protein kinase. [GOC:ai]	4	0.125	0.00215	0.0398
GOMF_PROTEIN_DIMERIZATION_ACTIVITY	1033	The formation of a protein dimer, a macromolecular structure consists of two noncovalently associated identical or nonidentical subunits. [ISBN:0198506732]	31	0.03	0.0023	0.0423
GOMF_PROTEIN_KINASE_C_ACTIVITY	16	Catalysis of the reaction: ATP + a protein = ADP + a phosphoprotein. This reaction requires diacylglycerol. [EC:2.7.11.13]	3	0.1875	0.00242	0.0439
GOMF_CYTOKINE_BINDING	136	Interacting selectively and non-covalently with a cytokine, any of a group of proteins that function to control the survival, growth and differentiation of tissues and cells, and which have autocrine and paracrine activity. [GOC:ai, GOC:bf, ISBN:0198599471]	8	0.0588	0.00256	0.0456
GOMF_3_5_EXONUCLEASE_ACTIVITY	55	Catalysis of the hydrolysis of ester linkages within nucleic acids by removing nucleotide residues from the 3' end. [GOC:ai]	5	0.0909	0.00257	0.0456
GOMF_NUCLEASE_ACTIVITY	201	Catalysis of the hydrolysis of ester linkages within nucleic acids. [ISBN:0198547684]	10	0.0498	0.00273	0.0475
GOMF_ENZYME_ACTIVATOR_ACTIVITY	537	Binds to and increases the activity of an enzyme. [GOC:dph, GOC:mah, GOC:tb]	19	0.0354	0.0028	0.0475
GOMF_RNA_POLYMERASE_II_SPECIFIC_DNA_BINDING_TRANSCRIPTION_FACTOR_BINDING	271	Interacting selectively and non-covalently with a sequence-specific DNA binding RNA polymerase II transcription factor, any of the factors that interact selectively and non-covalently with a specific DNA sequence in order to modulate transcription. [GOC:dph, GOC:vw]	12	0.0443	0.00284	0.0475
GOMF_PHOSPHATIDYLCHOLINE_FLOPPASE_ACTIVITY	5	Catalysis of the movement of phosphatidylcholine from the cytosolic to the exoplasmic leaftlet of a membrane, using energy from the hydrolysis of ATP. [GOC:ab, PMID:16452632, RHEA:38584]	2	0.4	0.00287	0.0475

## Sheet: Table S10
Supplementary table S10: Significantly enriched KEGG and Reactome pathways associated with down-regulated blood genes in PAH
KEGG pathways												Rectome pathways
KEGG pathways	Count	%	PValue	Genes	List Total	Pop Hits	Pop Total	Fold Enrichment				Rectome pathways	Count	%	PValue	Genes	List Total	Pop Hits	Pop Total	Fold Enrichment
hsa05171:Coronavirus disease - COVID-19	60	4.95458	9.11117e-19	RPL4, RPL5, NRP1, RPL3, RPL32, RPL31, RPL10A, RPL8, RPL7, IFIH1, RPS4X, RPS14, RPL36, C3AR1, RPL35, RPL38, RPS13, RPS7, DDX58, MMP1, RPS5, RPL22, RPS6, TNFRSF1A, OAS1, OAS2, OAS3, RPL24, TLR8, TLR4, IRF9, TLR2, IFNAR1, RPL12, PIK3R1, RPS15A, RPS3, RPL14, MAPK1, RPL13, RPS2, PLCG1, RPL15, RPS27A, RPL17, RPL19, STAT1, MX2, MX1, RPL35A, RPL23A, MAPK14, MAPK13, CXCL10, RPS25, RPS29, RPL27A, RPS20, RS…	583	232	8156	3.61803				R-HSA-156842~Eukaryotic Translation Elongation	37	3.05533	3.99922e-18	RPL4, RPL5, RPL3, RPL32, RPL31, RPL12, RPL10A, RPL8, RPL7, EEF1B2, RPS4X, RPS14, RPS15A, RPL36, RPL14, RPS3, RPL35, RPL13, RPL38, RPS2, RPL15, RPS27A, RPL17, RPS13, RPL19, RPS7, RPS5, RPL22, RPS6, RPL35A, RPL23A, EEF1G, RPS25, RPS29, RPL27A, RPL24, RPS20	782	93	10882	5.53631
hsa03010:Ribosome	38	3.1379	5.75949e-11	RPL4, RPL5, RPL3, RPL32, RPL31, RPL12, RPL10A, RPL8, MRPL10, RPL7, RPS4X, RPS14, RPS15A, RPL36, RPL14, RPS3, RPL35, RPL13, RPL38, RPS2, MRPL9, RPL15, RPS27A, RPL17, RPS13, RPL19, RPS7, RPS5, RPL22, RPS6, RPL35A, RPL23A, RPS25, RPS29, RPL27A, RPL24, RPS20, RSL24D1	583	158	8156	3.36461				R-HSA-192823~Viral mRNA Translation	35	2.89017	5.53578e-17	RPL4, RPL5, RPL3, RPL32, RPL31, RPL12, RPL10A, RPL8, RPL7, RPS4X, RPS14, RPS15A, RPL36, RPL14, RPS3, RPL35, RPL13, RPL38, RPS2, RPL15, RPS27A, RPL17, RPS13, RPL19, RPS7, RPS5, RPL22, RPS6, RPL35A, RPL23A, RPS25, RPS29, RPL27A, RPL24, RPS20	782	89	10882	5.47243
hsa05235:PD-L1 expression and PD-1 checkpoint pathway in cancer	26	2.14699	1.42809e-09	CD3G, PIK3R1, CD3E, RASGRP1, CD3D, PPP3CC, AKT3, MAPK1, PLCG1, JAK2, MAP2K3, BATF2, IFNGR1, STAT1, IFNGR2, NFATC3, MAPK14, MAPK13, ZAP70, LCK, CD28, PRKCQ, CD247, TLR4, MYD88, TLR2	583	89	8156	4.08688				R-HSA-156902~Peptide chain elongation	35	2.89017	5.53578e-17	RPL4, RPL5, RPL3, RPL32, RPL31, RPL12, RPL10A, RPL8, RPL7, RPS4X, RPS14, RPS15A, RPL36, RPL14, RPS3, RPL35, RPL13, RPL38, RPS2, RPL15, RPS27A, RPL17, RPS13, RPL19, RPS7, RPS5, RPL22, RPS6, RPL35A, RPL23A, RPS25, RPS29, RPL27A, RPL24, RPS20	782	89	10882	5.47243
hsa04658:Th1 and Th2 cell differentiation	22	1.81668	1.36794e-06	IFNGR1, STAT1, IFNGR2, NFATC3, CD3G, GATA3, CD3E, MAPK14, RUNX3, CD3D, MAPK13, ZAP70, PPP3CC, MAF, LCK, IL2RB, STAT4, MAPK1, PRKCQ, CD247, PLCG1, JAK2	583	92	8156	3.34537				R-HSA-72689~Formation of a pool of free 40S subunits	37	3.05533	9.03204e-17	RPL4, RPL5, RPL3, RPL32, RPL31, RPL12, RPL10A, RPL8, RPL7, RPS4X, RPS14, RPS15A, RPL36, RPL14, RPS3, RPL35, RPL13, RPL38, RPS2, RPL15, RPS27A, RPL17, RPS13, RPL19, RPS7, RPS5, RPL22, RPS6, RPL35A, RPL23A, RPS25, RPS29, RPL27A, RPL24, RPS20, EIF3F, EIF3D	782	101	10882	5.09779
hsa04659:Th17 cell differentiation	23	1.89926	5.76808e-06	HSP90AB1, IFNGR1, STAT1, IFNGR2, NFATC3, RORA, CD3G, GATA3, CD3E, MAPK14, CD3D, MAPK13, ZAP70, RXRA, PPP3CC, IL23A, LCK, IL2RB, MAPK1, PRKCQ, CD247, PLCG1, JAK2	583	108	8156	2.97929				R-HSA-72764~Eukaryotic Translation Termination	35	2.89017	2.66549e-16	RPL4, RPL5, RPL3, RPL32, RPL31, RPL12, RPL10A, RPL8, RPL7, RPS4X, RPS14, RPS15A, RPL36, RPL14, RPS3, RPL35, RPL13, RPL38, RPS2, RPL15, RPS27A, RPL17, RPS13, RPL19, RPS7, RPS5, RPL22, RPS6, RPL35A, RPL23A, RPS25, RPS29, RPL27A, RPL24, RPS20	782	93	10882	5.23705
hsa04660:T cell receptor signaling pathway	22	1.81668	1.08335e-05	ITK, NFATC3, CBLB, CD3G, PIK3R1, CD3E, MAPK14, RASGRP1, CD3D, MAPK13, ZAP70, PPP3CC, CD8B, LCK, CD8A, AKT3, CD28, MAPK1, PRKCQ, CD247, PLCG1, CARD11	583	104	8156	2.95936				R-HSA-2408557~Selenocysteine synthesis	35	2.89017	2.66549e-16	RPL4, RPL5, RPL3, RPL32, RPL31, RPL12, RPL10A, RPL8, RPL7, RPS4X, RPS14, RPS15A, RPL36, RPL14, RPS3, RPL35, RPL13, RPL38, RPS2, RPL15, RPS27A, RPL17, RPS13, RPL19, RPS7, RPS5, RPL22, RPS6, RPL35A, RPL23A, RPS25, RPS29, RPL27A, RPL24, RPS20	782	93	10882	5.23705
hsa05162:Measles	26	2.14699	1.38311e-05	CDKN1B, CD3G, CBLB, PIK3R1, CD3E, CD3D, IFIH1, AKT3, BID, DDX58, STAT1, MX2, HSPA6, MX1, OAS1, OAS2, OAS3, IL2RB, BCL2, CD28, TLR4, MYD88, IRF9, BCL2L1, TLR2, IFNAR1	583	139	8156	2.61678				R-HSA-156827~L13a-mediated translational silencing of Ceruloplasmin expression	38	3.1379	5.24209e-16	RPL4, RPL5, RPL3, RPL32, RPL31, RPL12, RPL10A, RPL8, RPL7, RPS4X, RPS14, RPS15A, RPL36, RPL14, RPS3, RPL35, RPL13, RPL38, RPS2, RPL15, RPS27A, RPL17, EIF4B, RPS13, RPL19, RPS7, RPS5, RPL22, RPS6, RPL35A, RPL23A, RPS25, RPS29, RPL27A, RPL24, RPS20, EIF3F, EIF3D	782	111	10882	4.7639
hsa05164:Influenza A	28	2.31214	7.06244e-05	NXT1, PIK3R1, IFIH1, DNAJB1, AKT3, TNFSF10, MAPK1, TRIM25, KPNA5, JAK2, BID, RSAD2, IFNGR1, DDX58, STAT1, IFNGR2, MX2, MX1, PML, TNFRSF1A, CXCL10, OAS1, OAS2, OAS3, TLR4, MYD88, IRF9, IFNAR1	583	171	8156	2.29071				R-HSA-975956~Nonsense Mediated Decay (NMD) independent of the Exon Junction Complex (EJC)	35	2.89017	6.74429e-16	RPL4, RPL5, RPL3, RPL32, RPL31, RPL12, RPL10A, RPL8, RPL7, RPS4X, RPS14, RPS15A, RPL36, RPL14, RPS3, RPL35, RPL13, RPL38, RPS2, RPL15, RPS27A, RPL17, RPS13, RPL19, RPS7, RPS5, RPL22, RPS6, RPL35A, RPL23A, RPS25, RPS29, RPL27A, RPL24, RPS20	782	95	10882	5.1268
hsa05132:Salmonella infection	35	2.89017	0.000173086	CYFIP2, CYFIP1, HSP90AB1, ARPC1B, TCF7, LEF1, ARPC5L, LY96, GCC2, NLRC4, ACTR1A, CASP5, AKT3, TNFSF10, RPS3, MAPK1, WASF3, MAP2K3, ACTR3, ANXA2, RHOH, ARPC5, DYNLL1, MAPK14, TNFRSF1A, MAPK13, DYNC1LI1, BCL2, ELMO2, TLR6, TLR4, MYD88, PFN2, ARL8B, TLR2	583	249	8156	1.96642				R-HSA-72706~GTP hydrolysis and joining of the 60S ribosomal subunit	38	3.1379	6.85427e-16	RPL4, RPL5, RPL3, RPL32, RPL31, RPL12, RPL10A, RPL8, RPL7, RPS4X, RPS14, RPS15A, RPL36, RPL14, RPS3, RPL35, RPL13, RPL38, RPS2, RPL15, RPS27A, RPL17, EIF4B, RPS13, RPL19, RPS7, RPS5, RPL22, RPS6, RPL35A, RPL23A, RPS25, RPS29, RPL27A, RPL24, RPS20, EIF3F, EIF3D	782	112	10882	4.72136
hsa05135:Yersinia infection	23	1.89926	0.000254267	MAP2K3, ACTR3, ARHGEF12, ARPC1B, NFATC3, ARPC5L, ARPC5, PIK3R1, NLRC4, MAPK14, MAPK13, ZAP70, CD8B, LCK, CD8A, AKT3, ELMO2, MAPK1, ARHGEF1, PLCG1, TLR4, MYD88, SKAP2	583	137	8156	2.34864				R-HSA-2408522~Selenoamino acid metabolism	39	3.22048	7.11662e-16	RPL4, RPL5, RPL3, RPL32, RPL31, RPL12, RPL10A, HNMT, RPL8, PAPSS2, PAPSS1, RPL7, RPS4X, RPS14, RPS15A, RPL36, RPL14, RPS3, RPL35, RPL13, RPL38, RPS2, RPL15, RPS27A, RPL17, RPS13, RPL19, RPS7, TXNRD1, RPS5, RPL22, RPS6, RPL35A, RPL23A, RPS25, RPS29, RPL27A, RPL24, RPS20	782	118	10882	4.59922
hsa05131:Shigellosis	33	2.72502	0.000684604	UBE2D2, ARPC1B, ARPC5L, UBE2D1, ILK, ITPR3, PIK3R1, NLRC4, HK1, AKT3, MAPK1, PLCG1, RPS27A, WASF1, ACTR3, PRKCD, SEPTIN6, ARPC5, WIPI2, MAPK14, SEPTIN9, TNFRSF1A, MAPK13, ATG16L1, TRAF5, BCL2, ELMO2, PRKCQ, TLR4, MYD88, PLCD1, BCL2L1, PFN2	583	247	8156	1.86907				R-HSA-9633012~Response of EIF2AK4 (GCN2) to amino acid deficiency	35	2.89017	5.42826e-15	RPL4, RPL5, RPL3, RPL32, RPL31, RPL12, RPL10A, RPL8, RPL7, RPS4X, RPS14, RPS15A, RPL36, RPL14, RPS3, RPL35, RPL13, RPL38, RPS2, RPL15, RPS27A, RPL17, RPS13, RPL19, RPS7, RPS5, RPL22, RPS6, RPL35A, RPL23A, RPS25, RPS29, RPL27A, RPL24, RPS20	782	101	10882	4.82224
hsa05169:Epstein-Barr virus infection	28	2.31214	0.00109894	CDKN1B, CD3G, PIK3R1, CD3E, CD3D, AKT3, E2F2, CD58, BID, MAP2K3, DDX58, STAT1, MAPK14, RUNX3, MAPK13, SAP30, CXCL10, OAS1, OAS2, OAS3, TRAF5, BCL2, BTK, CD247, MYD88, IRF9, TLR2, IFNAR1	583	202	8156	1.93917				R-HSA-72737~Cap-dependent Translation Initiation	38	3.1379	6.12638e-15	RPL4, RPL5, RPL3, RPL32, RPL31, RPL12, RPL10A, RPL8, RPL7, RPS4X, RPS14, RPS15A, RPL36, RPL14, RPS3, RPL35, RPL13, RPL38, RPS2, RPL15, RPS27A, RPL17, EIF4B, RPS13, RPL19, RPS7, RPS5, RPL22, RPS6, RPL35A, RPL23A, RPS25, RPS29, RPL27A, RPL24, RPS20, EIF3F, EIF3D	782	119	10882	4.44364
hsa04621:NOD-like receptor signaling pathway	26	2.14699	0.00131252	HSP90AB1, ITPR3, NLRC4, NOD2, TANK, CASP5, IFI16, MAPK1, STAT1, PRKCD, CARD6, MAPK14, MAPK13, NLRP12, OAS1, OAS2, ATG16L1, OAS3, TRAF5, BCL2, CARD16, TLR4, MYD88, IRF9, BCL2L1, IFNAR1	583	184	8156	1.97681				R-HSA-72613~Eukaryotic Translation Initiation	38	3.1379	6.12638e-15	RPL4, RPL5, RPL3, RPL32, RPL31, RPL12, RPL10A, RPL8, RPL7, RPS4X, RPS14, RPS15A, RPL36, RPL14, RPS3, RPL35, RPL13, RPL38, RPS2, RPL15, RPS27A, RPL17, EIF4B, RPS13, RPL19, RPS7, RPS5, RPL22, RPS6, RPL35A, RPL23A, RPS25, RPS29, RPL27A, RPL24, RPS20, EIF3F, EIF3D	782	119	10882	4.44364
hsa05417:Lipid and atherosclerosis	29	2.39472	0.00134184	HSP90AB1, LY96, PIK3R1, TANK, PPP3CC, RXRA, AKT3, TNFSF10, MAPK1, PLCG1, JAK2, BID, ABCA1, MAP2K3, MMP1, HSPA6, MIB2, NFATC3, MAPK14, TNFRSF1A, MAPK13, ERN1, BCL2, ARHGEF1, TLR6, TLR4, MYD88, BCL2L1, TLR2	583	215	8156	1.88698				R-HSA-9711097~Cellular response to starvation	43	3.55078	2.49267e-14	ATP6V1A, RPL4, RPL5, RPL3, RPL32, RPL31, RPL12, RPL10A, RPL8, RPL7, RPS4X, RPS14, RPS15A, SESN1, RPL36, RPL14, RPS3, RPL35, RPL13, RPL38, RPS2, RPL15, ATP6V1E1, RPS27A, ATP6V0E2, ATP6V1D, RPL17, ATP6V1C1, RPS13, RPL19, WDR59, RPS7, RPS5, RPL22, RPS6, RPL35A, RPL23A, RPS25, RPS29, RPL27A, ATP6V1B2, RPL24, RPS20	782	156	10882	3.83571
hsa05323:Rheumatoid arthritis	16	1.32122	0.00226002	ATP6V1A, ANGPT1, IL15, MMP1, TNFSF13B, IL23A, CTSL, CD28, ATP6V1B2, ATP6V1E1, ATP6V0E2, ATP6V1D, TLR4, ATP6V1C1, ATP6V0A1, TLR2	583	93	8156	2.40683				R-HSA-927802~Nonsense-Mediated Decay (NMD)	36	2.97275	6.85023e-14	RPL4, RPL5, RPL3, RPL32, RPL31, RPL12, RPL10A, RPL8, RPL7, RPS4X, RPS14, RPS15A, RPL36, RPL14, RPS3, RPL35, RPL13, RPL38, RPS2, RPL15, RPS27A, RPL17, RPS13, RPL19, RPS7, RPS5, RPL22, RPS6, RPL35A, RPL23A, RPS25, RPS29, RPL27A, RPL24, RPS20, DCP1A	782	115	10882	4.35619
hsa04966:Collecting duct acid secretion	8	0.660611	0.00229033	ATP6V1A, ATP6V1B2, SLC4A1, ATP6V1E1, ATP6V0E2, ATP6V1D, ATP6V1C1, ATP6V0A1	583	27	8156	4.1451				R-HSA-975957~Nonsense Mediated Decay (NMD) enhanced by the Exon Junction Complex (EJC)	36	2.97275	6.85023e-14	RPL4, RPL5, RPL3, RPL32, RPL31, RPL12, RPL10A, RPL8, RPL7, RPS4X, RPS14, RPS15A, RPL36, RPL14, RPS3, RPL35, RPL13, RPL38, RPS2, RPL15, RPS27A, RPL17, RPS13, RPL19, RPS7, RPS5, RPL22, RPS6, RPL35A, RPL23A, RPS25, RPS29, RPL27A, RPL24, RPS20, DCP1A	782	115	10882	4.35619
hsa05145:Toxoplasmosis	18	1.48637	0.00233327	MAP2K3, IFNGR1, STAT1, IFNGR2, HSPA6, LY96, MAPK14, MAPK13, TNFRSF1A, AKT3, BCL2, MAPK1, ITGA6, JAK2, TLR4, MYD88, BCL2L1, TLR2	583	112	8156	2.24835				R-HSA-1799339~SRP-dependent cotranslational protein targeting to membrane	35	2.89017	1.70462e-13	RPL4, RPL5, RPL3, RPL32, RPL31, RPL12, RPL10A, RPL8, RPL7, RPS4X, RPS14, RPS15A, RPL36, RPL14, RPS3, RPL35, RPL13, RPL38, RPS2, RPL15, RPS27A, RPL17, RPS13, RPL19, RPS7, RPS5, RPL22, RPS6, RPL35A, RPL23A, RPS25, RPS29, RPL27A, RPL24, RPS20	782	112	10882	4.34863
hsa04620:Toll-like receptor signaling pathway	17	1.4038	0.00269612	MAP2K3, STAT1, LY96, PIK3R1, MAPK14, MAPK13, TLR1, CXCL10, TOLLIP, AKT3, TLR8, MAPK1, TLR6, TLR4, MYD88, TLR2, IFNAR1	583	104	8156	2.28678				R-HSA-6791226~Major pathway of rRNA processing in the nucleolus and cytosol	44	3.63336	2.44247e-12	RPL4, RPL5, RPL3, RPL32, RPL31, RPL12, RPL10A, RPL8, RPL7, EXOSC7, RPS4X, RPS14, FBL, EXOSC6, RPS15A, RPL36, RPL14, RPS3, RPL35, RPL13, RPL38, BUD23, RPS2, RPL15, RPS27A, RPL17, RPS13, RPL19, NOP58, UTP4, RPS7, RPS5, RPL22, RPS6, RPL35A, RPL23A, RCL1, RPS25, LAS1L, RPS29, RPL27A, RPL24, RPS20, NOL11	782	184	10882	3.32764
hsa04640:Hematopoietic cell lineage	16	1.32122	0.0041929	GYPA, CR1, IL11RA, FLT3LG, CD3G, CD3E, CD3D, EPOR, GP9, KITLG, CD8B, CD5, CD8A, CD7, ITGA6, IL7R	583	99	8156	2.26096				R-HSA-8868773~rRNA processing in the nucleus and cytosol	45	3.71594	4.03969e-12	RPL4, RPL5, RPL3, RPL32, RPL31, RPL12, THUMPD1, RPL10A, RPL8, RPL7, EXOSC7, RPS4X, RPS14, FBL, EXOSC6, RPS15A, RPL36, RPL14, RPS3, RPL35, RPL13, RPL38, BUD23, RPS2, RPL15, RPS27A, RPL17, RPS13, RPL19, NOP58, UTP4, RPS7, RPS5, RPL22, RPS6, RPL35A, RPL23A, RCL1, RPS25, LAS1L, RPS29, RPL27A, RPL24, RPS20, NOL11	782	194	10882	3.22785
hsa05142:Chagas disease	16	1.32122	0.00557422	IFNGR1, IFNGR2, CD3G, PIK3R1, CD3E, MAPK14, CD3D, MAPK13, TNFRSF1A, AKT3, MAPK1, CD247, TLR6, TLR4, MYD88, TLR2	583	102	8156	2.19446				R-HSA-72312~rRNA processing	46	3.79851	6.37336e-12	RPL4, RPL5, RPL3, RPL32, RPL31, RPL12, THUMPD1, RPL10A, RPL8, MRM3, RPL7, EXOSC7, RPS4X, RPS14, FBL, EXOSC6, RPS15A, RPL36, RPL14, RPS3, RPL35, RPL13, RPL38, BUD23, RPS2, RPL15, RPS27A, RPL17, RPS13, RPL19, NOP58, UTP4, RPS7, RPS5, RPL22, RPS6, RPL35A, RPL23A, RCL1, RPS25, LAS1L, RPS29, RPL27A, RPL24, RPS20, NOL11	782	204	10882	3.13783
hsa05321:Inflammatory bowel disease	12	0.990917	0.00579829	IL18RAP, MAF, IFNGR1, STAT1, IL23A, IFNGR2, STAT4, RORA, GATA3, NOD2, TLR4, TLR2	583	65	8156	2.58272				R-HSA-168273~Influenza Viral RNA Transcription and Replication	35	2.89017	5.66133e-11	RPL4, RPL5, RPL3, RPL32, RPL31, RPL12, RPL10A, RPL8, RPL7, RPS4X, RPS14, RPS15A, RPL36, RPL14, RPS3, RPL35, RPL13, RPL38, RPS2, RPL15, RPS27A, RPL17, RPS13, RPL19, RPS7, RPS5, RPL22, RPS6, RPL35A, RPL23A, RPS25, RPS29, RPL27A, RPL24, RPS20	782	135	10882	3.60775
hsa04064:NF-kappa B signaling pathway	16	1.32122	0.00668404	DDX58, LY96, TNFSF13B, TNFRSF1A, ZAP70, LCK, TRAF5, BCL2, BTK, TRIM25, PRKCQ, PLCG1, TLR4, MYD88, CARD11, BCL2L1	583	104	8156	2.15226				R-HSA-168255~Influenza Infection	36	2.97275	9.01178e-10	RPL4, RPL5, RPL3, RPL32, RPL31, RPL12, RPL10A, RPL8, RPL7, RPS4X, RPS14, RPS15A, RPL36, RPL14, RPS3, RPL35, RPL13, RPL38, KPNA5, RPS2, RPL15, RPS27A, RPL17, RPS13, RPL19, RPS7, RPS5, RPL22, RPS6, RPL35A, RPL23A, RPS25, RPS29, RPL27A, RPL24, RPS20	782	156	10882	3.21129
hsa04625:C-type lectin receptor signaling pathway	16	1.32122	0.00668404	ARHGEF12, STAT1, PRKCD, NFATC3, RRAS2, CBLB, ITPR3, PIK3R1, MAPK14, MAPK13, CLEC4D, PPP3CC, IL23A, AKT3, MAPK1, IRF9	583	104	8156	2.15226				R-HSA-168256~Immune System	211	17.4236	1.51287e-09	IFITM3, CYFIP2, CYFIP1, IL1RN, IFITM2, CBLB, IFI35, IFI30, IFIT1, IFIT3, IFIT2, MT2A, HERC2, PNP, AKT3, C3AR1, TRIM25, ATP6V1E1, TRIM21, WSB1, NHLRC3, RSAD2, KRT1, PRKCD, TALDO1, FLT3LG, MCEMP1, RNASE2, DYNC1LI1, RNF126, RNF125, CDC34, IFI27, IL23A, BTK, PRKCQ, ALPK1, TRIM10, TXK, GATA3, PIK3R1, FPR2, MLEC, PLCG1, ATG7, ATP6V1C1, S100A11, ATP6V0A1, CCR1, CTSA, YES1, FUCA1, NFATC3, TOLLIP, TREML2,…	782	2016	10882	1.45644
hsa05160:Hepatitis C	21	1.7341	0.0079431	RSAD2, DDX58, STAT1, MX2, MX1, PIK3R1, IFIT1, TNFRSF1A, CXCL10, RXRA, OAS1, OAS2, OAS3, AKT3, E2F2, MAPK1, BID, IRF9, YWHAG, YWHAH, IFNAR1	583	157	8156	1.87123				R-HSA-376176~Signaling by ROBO receptors	43	3.55078	2.7605e-09	RPL4, ROBO3, RPL5, NRP1, RPL3, RPL32, RPL31, RPL12, RPL10A, RPL8, RPL7, RPS4X, RPS14, RPS15A, RPL36, RPL14, ABL1, RPS3, RPL35, RPL13, RPL38, RPS2, RPL15, SRGAP2, RPS27A, RPL17, RPS13, RPL19, CAP1, RPS7, RPS5, RPL22, RPS6, RPL35A, RPL23A, NELL2, RPS25, RPS29, RPL27A, RPL24, EVL, RPS20, PFN2	782	218	10882	2.74482
hsa04666:Fc gamma R-mediated phagocytosis	15	1.23865	0.00857701	ACTR3, ARPC1B, LIMK2, PRKCD, ARPC5L, PLA2G4A, ARPC5, PIK3R1, HCK, BIN1, AKT3, MAPK1, PLCG1, WASF1, WASF3	583	97	8156	2.16336				R-HSA-9010553~Regulation of expression of SLITs and ROBOs	36	2.97275	1.17011e-08	RPL4, ROBO3, RPL5, RPL3, RPL32, RPL31, RPL12, RPL10A, RPL8, RPL7, RPS4X, RPS14, RPS15A, RPL36, RPL14, RPS3, RPL35, RPL13, RPL38, RPS2, RPL15, RPS27A, RPL17, RPS13, RPL19, RPS7, RPS5, RPL22, RPS6, RPL35A, RPL23A, RPS25, RPS29, RPL27A, RPL24, RPS20	782	171	10882	2.9296
hsa05152:Tuberculosis	23	1.89926	0.00894484	CR1, ARHGEF12, IFNGR1, STAT1, VDR, IFNGR2, NOD2, MAPK14, MAPK13, TNFRSF1A, TLR1, PPP3CC, IL23A, AKT3, BCL2, MAPK1, TLR6, JAK2, BID, TLR4, MYD88, ATP6V0A1, TLR2	583	180	8156	1.78757				R-HSA-5663205~Infectious disease	118	9.74401	8.08784e-08	CYFIP2, RPL4, CYFIP1, RPL5, VIPR1, RPL3, RPL32, CCNT1, RPL31, RPL10A, RPL8, RPL7, RPS14, SNRPD2, AKT3, RPL36, C3AR1, TRIM25, RPL35, RPL38, H4C2, KPNA5, RPS13, MAP2K3, RPS7, LIG1, RPS5, RPL22, RPS6, LIG4, SAP30, DYNC1LI1, CD8B, PRKAR1A, BTK, RPL24, ELMO2, CBLL1, STAM2, IFNAR1, TSG101, ITPR3, ABL1, PLCG1, ST3GAL2, YES1, XRCC4, VTA1, PARP16, ARPC5, PARP14, CDK9, RPS25, MC1R, RPS29, RPL27A, CD28, NMT…	782	1013	10882	1.62097
hsa04066:HIF-1 signaling pathway	16	1.32122	0.0102441	CDKN1B, ANGPT1, IFNGR1, IFNGR2, RPS6, PIK3R1, ENO3, HK1, LDHB, AKT3, BCL2, MAPK1, ALDOC, TIMP1, PLCG1, TLR4	583	109	8156	2.05354				R-HSA-71291~Metabolism of amino acids and derivatives	56	4.62428	2.25111e-07	RPL4, RPL5, RPL3, RPL32, RPL31, RPL10A, HNMT, RPL8, RPL7, RPS4X, RPS14, KYNU, RPL36, RPL35, RPL38, GLUL, SLC25A44, RPS13, GAMT, RPS7, RPS5, GPT2, RPL22, RPS6, BCKDHB, SLC6A12, KMO, RPL24, BCAT1, IDO1, RPL12, MRI1, OAZ1, PAPSS2, PAPSS1, RPS15A, CARNS1, RPS3, RPL14, RPL13, RPS2, RPL15, CRYM, RPS27A, RIMKLB, RPL17, RPL19, TXNRD1, RPL35A, RPL23A, ALDH4A1, RPS25, TMLHE, RPS29, RPL27A, RPS20	782	374	10882	2.08362
hsa05167:Kaposi sarcoma-associated herpesvirus infection	24	1.98183	0.0108679	CCR1, ATG3, IFNGR1, STAT1, LEF1, TCF7, NFATC3, ITPR3, PIK3R1, MAPK14, FGF2, MAPK13, TNFRSF1A, HCK, PPP3CC, AKT3, E2F2, MAPK1, PLCG1, JAK2, RPS27A, BID, IRF9, IFNAR1	583	194	8156	1.73069				R-HSA-422475~Axon guidance	72	5.9455	8.1511e-07	EPHB6, RPL4, ROBO3, RPL5, NRP1, RPL3, HSP90AB1, RPL32, RPL31, ARPC1B, ITSN1, RPL10A, RPL8, RPL7, RPS4X, RPS14, RPL36, GRB10, RPL35, RPL38, NRCAM, PLXNC1, NEO1, RPS13, ACTR3, CAP1, EPHA4, ARHGEF12, RPS7, RPS5, RPL22, RPS6, ANK1, COL6A2, COL6A1, RPL24, EVL, PRKCQ, PFN2, RPL12, PSEN1, PIK3R1, RAP1GAP, SPTA1, CACNA1I, ABLIM1, RPS15A, ABL1, RPS3, RPL14, ST8SIA4, MAPK1, RPL13, RPS2, PLCG1, RPL15, SRGAP…	782	552	10882	1.81508
hsa05200:Pathways in cancer	53	4.37655	0.0112854	CDKN1B, HSP90AB1, ETS1, FGF2, RASSF1, FRAT2, FGF9, AKT3, JAK2, RALBP1, ARHGEF12, IFNGR1, IL15, MMP1, GSTO1, IFNGR2, NCOA4, FLT3LG, AXIN2, IL23A, TRAF5, ARHGEF1, ITGA6, PPARD, IFNAR1, TCF7, LEF1, PIK3R1, RASGRP1, RASGRP4, RXRA, ABL1, CTNNA1, STAT4, E2F2, MAPK1, PLCG1, BID, FZD1, GSTM3, WNT10B, STAT1, TXNRD1, ZBTB16, VEGFB, EPOR, PML, KITLG, LPAR6, IL2RB, BCL2, IL7R, BCL2L1	583	531	8156	1.39634				R-HSA-909733~Interferon alpha/beta signaling	19	1.56895	2.16794e-06	IFITM3, IFITM2, RSAD2, STAT1, MX2, MX1, IFI35, IFIT1, IFIT3, IFIT2, OASL, IFI27, OAS1, OAS2, OAS3, IRF2, XAF1, IRF9, IFNAR1	782	72	10882	3.67217
hsa05340:Primary immunodeficiency	8	0.660611	0.0164714	ZAP70, CD8B, LCK, CD8A, BTK, CD3E, IL7R, CD3D	583	38	8156	2.9452				R-HSA-9675108~Nervous system development	72	5.9455	4.15977e-06	EPHB6, RPL4, ROBO3, RPL5, NRP1, RPL3, HSP90AB1, RPL32, RPL31, ARPC1B, ITSN1, RPL10A, RPL8, RPL7, RPS4X, RPS14, RPL36, GRB10, RPL35, RPL38, NRCAM, PLXNC1, NEO1, RPS13, ACTR3, CAP1, EPHA4, ARHGEF12, RPS7, RPS5, RPL22, RPS6, ANK1, COL6A2, COL6A1, RPL24, EVL, PRKCQ, PFN2, RPL12, PSEN1, PIK3R1, RAP1GAP, SPTA1, CACNA1I, ABLIM1, RPS15A, ABL1, RPS3, RPL14, ST8SIA4, MAPK1, RPL13, RPS2, PLCG1, RPL15, SRGAP…	782	577	10882	1.73644
hsa05100:Bacterial invasion of epithelial cells	12	0.990917	0.0200242	ACTR3, SEPTIN1, ARPC1B, ARPC5L, CTNNA1, SEPTIN6, ILK, ELMO2, ARPC5, PIK3R1, SEPTIN9, WASF1	583	77	8156	2.18021				R-HSA-72766~Translation	44	3.63336	4.19721e-06	RPL4, RPL5, RPL3, RPL32, RPL31, RPL12, MRPS30, RPL10A, RPL8, MRPL10, RPL7, MRPL55, EEF1B2, RPS4X, RPS14, RPS15A, RPL36, RPL14, RPS3, RPL35, RPL13, RPL38, RPS2, MRPL9, RPL15, RPS27A, RPL17, EIF4B, RPS13, RPL19, RPS7, RPS5, RPL22, RPS6, RPL35A, RPL23A, EEF1G, RPS25, RPS29, RPL27A, RPL24, RPS20, EIF3F, EIF3D	782	291	10882	2.10408
hsa04933:AGE-RAGE signaling pathway in diabetic complications	14	1.15607	0.024949	CDKN1B, STAT1, PRKCD, VEGFB, PIK3R1, MAPK14, PRKCZ, MAPK13, AKT3, BCL2, MAPK1, PLCG1, JAK2, PLCD1	583	100	8156	1.95856				R-HSA-1280215~Cytokine Signaling in Immune system	84	6.93642	6.33176e-06	IFITM3, IL1RN, CDKN1B, IFITM2, UBE2D2, UBE2D1, RORA, IFI35, IFI30, IFIT1, FGF2, IFIT3, LMNB1, TNFSF13B, OASL, IFIT2, MT2A, CA1, IL18RAP, AKT3, GRB10, TRIM25, TNFRSF8, KPNA5, TIMP1, JAK2, TRIM21, HAVCR2, MAP2K3, DUSP3, CISH, RSAD2, ANXA2, IFNGR1, IL11RA, IL15, DDX58, MMP1, GSTO1, IFNGR2, PRKCD, FLT3LG, TALDO1, TNFRSF1A, HCK, OAS1, IFI27, OAS2, LCK, IL23A, OAS3, IRF2, TNFRSF25, SNRPA1, TRIM10, IRF9…	782	715	10882	1.63484
hsa05170:Human immunodeficiency virus 1 infection	24	1.98183	0.0283696	MAP2K3, LIMK2, NFATC3, CD3G, ITPR3, PIK3R1, CD3E, MAPK14, CD3D, MAPK13, TNFRSF1A, PPP3CC, AKT3, TRAF5, BCL2, MAPK1, CD247, PLCG1, BID, TLR4, MYD88, ATR, BCL2L1, TLR2	583	212	8156	1.58374				R-HSA-2262752~Cellular responses to stress	90	7.43187	7.06125e-06	RPL4, RPL5, CDKN1B, RPL3, HSP90AB1, RPL32, RPL31, UBE2D2, UBE2D1, RORA, RPL10A, RPL8, ETS1, COX7C, LMNB1, NR3C2, RPL7, RPS4X, RPS14, ACTR1A, SESN1, AKT3, SCMH1, RPL36, GRB10, RPL35, RPL38, H4C2, NBN, ATP6V1E1, TRIM21, RPS13, MAP2K3, RPS7, RPS5, RPL22, RPS6, PRKCD, TALDO1, DYNLL1, ERN1, DYNC1LI1, DNAJC2, ATP6V1B2, BLVRB, RPL24, MAPKAPK5, TLR4, ANAPC1, ATP6V1A, ANAPC16, RPL12, LY96, EXOSC7, DNAJB1,…	782	784	10882	1.59745
hsa04010:MAPK signaling pathway	31	2.55987	0.0297043	ARRB1, NLK, FGF2, RASGRP1, DUSP16, RASGRP4, STK3, CACNA1I, PPP3CC, FGF9, AKT3, MAPK1, MAP2K3, MAP4K1, DUSP2, DUSP3, ANGPT1, HSPA6, NFATC3, VEGFB, PLA2G4A, RRAS2, FLT3LG, MAPK14, TNFRSF1A, CDC25B, MAPK13, KITLG, RASA2, MAPKAPK5, MYD88	583	294	8156	1.47511				R-HSA-8953897~Cellular responses to stimuli	91	7.51445	7.88684e-06	RPL4, RPL5, CDKN1B, RPL3, HSP90AB1, RPL32, RPL31, UBE2D2, UBE2D1, RORA, RPL10A, RPL8, ETS1, COX7C, LMNB1, NR3C2, RPL7, RPS4X, RPS14, ACTR1A, MT2A, SESN1, AKT3, SCMH1, RPL36, GRB10, RPL35, RPL38, H4C2, NBN, ATP6V1E1, TRIM21, RPS13, MAP2K3, RPS7, RPS5, RPL22, RPS6, PRKCD, TALDO1, DYNLL1, ERN1, DYNC1LI1, DNAJC2, ATP6V1B2, BLVRB, RPL24, MAPKAPK5, TLR4, ANAPC1, ATP6V1A, ANAPC16, RPL12, LY96, EXOSC7, D…	782	798	10882	1.58687
hsa04144:Endocytosis	27	2.22956	0.0344151	WASHC4, TSG101, ARPC1B, ARPC5L, AGAP1, VPS26A, ARRB1, CBLB, PRKCZ, VPS35, ACTR3, VTA1, HSPA6, VPS37C, ARAP3, WWP1, VPS37D, VPS37A, ARPC5, PML, RAB10, ITCH, RAB31, BIN1, IL2RB, STAM2, CHMP5	583	251	8156	1.50487				R-HSA-2029480~Fcgamma receptor (FCGR) dependent phagocytosis	20	1.65153	8.18018e-06	ACTR3, CYFIP2, CYFIP1, YES1, HSP90AB1, ARPC1B, PRKCD, CD3G, ITPR3, ARPC5, PIK3R1, HCK, BTK, ABL1, ELMO2, MAPK1, CD247, PLCG1, WASF1, WASF3	782	86	10882	3.23619
hsa04380:Osteoclast differentiation	16	1.32122	0.038597	IFNGR1, STAT1, IFNGR2, PIK3R1, MAPK14, MAPK13, TNFRSF1A, OSCAR, PPP3CC, LCK, CAMK4, AKT3, BTK, MAPK1, IRF9, IFNAR1	583	128	8156	1.74871				R-HSA-72695~Formation of the ternary complex, and subsequently, the 43S complex	15	1.23865	9.07499e-06	RPS7, RPS5, RPS6, RPS4X, RPS14, RPS25, RPS15A, RPS29, RPS3, RPS20, RPS2, EIF3F, RPS27A, EIF3D, RPS13	782	51	10882	4.09282
hsa04630:JAK-STAT signaling pathway	19	1.56895	0.0398241	CISH, IFNGR1, IL11RA, IL15, STAT1, IFNGR2, PIK3R1, EPOR, IL23A, IL2RB, AKT3, BCL2, STAT4, JAK2, IL7R, STAM2, IRF9, BCL2L1, IFNAR1	583	162	8156	1.64077				R-HSA-72649~Translation initiation complex formation	16	1.32122	9.71772e-06	RPS7, RPS5, RPS6, RPS4X, RPS14, RPS25, RPS15A, RPS29, RPS3, RPS20, RPS2, EIF3F, RPS27A, EIF3D, EIF4B, RPS13	782	58	10882	3.83879
hsa05161:Hepatitis B	19	1.56895	0.0398241	MAP2K3, DDX58, STAT1, NFATC3, PIK3R1, MAPK14, MAPK13, IFIH1, AKT3, BCL2, STAT4, E2F2, MAPK1, JAK2, BID, TLR4, MYD88, TLR2, IFNAR1	583	162	8156	1.64077				R-HSA-72702~Ribosomal scanning and start codon recognition	16	1.32122	9.71772e-06	RPS7, RPS5, RPS6, RPS4X, RPS14, RPS25, RPS15A, RPS29, RPS3, RPS20, RPS2, EIF3F, RPS27A, EIF3D, EIF4B, RPS13	782	58	10882	3.83879
hsa04140:Autophagy - animal	17	1.4038	0.0430637	ATG3, PRKCD, RRAS2, PIK3R1, WIPI2, TANK, CAMKK2, ERN1, VMP1, CTSL, ATG16L1, AKT3, BCL2, MAPK1, PRKCQ, ATG7, BCL2L1	583	141	8156	1.6867				R-HSA-72662~Activation of the mRNA upon binding of the cap-binding complex and eIFs, and subsequent binding to 43S	16	1.32122	1.21785e-05	RPS7, RPS5, RPS6, RPS4X, RPS14, RPS25, RPS15A, RPS29, RPS3, RPS20, RPS2, EIF3F, RPS27A, EIF3D, EIF4B, RPS13	782	59	10882	3.77372
hsa05140:Leishmaniasis	11	0.90834	0.0460775	CR1, IFNGR1, STAT1, IFNGR2, MAPK1, JAK2, MAPK14, TLR4, MYD88, MAPK13, TLR2	583	77	8156	1.99853				R-HSA-913531~Interferon Signaling	33	2.72502	1.26656e-05	IFITM3, IFITM2, IFI35, IFI30, IFIT1, IFIT3, IFIT2, OASL, MT2A, TRIM25, KPNA5, PLCG1, JAK2, RPS27A, TRIM21, RSAD2, IFNGR1, DDX58, STAT1, IFNGR2, MX2, PRKCD, MX1, PML, OAS1, IFI27, OAS2, OAS3, IRF2, XAF1, TRIM10, IRF9, IFNAR1	782	199	10882	2.30761
hsa04721:Synaptic vesicle cycle	11	0.90834	0.0496376	NSF, ATP6V1A, ATP6V1B2, SLC6A12, STX3, ATP6V1E1, ATP6V0E2, ATP6V1D, ATP6V1C1, VAMP2, ATP6V0A1	583	78	8156	1.97291				R-HSA-168249~Innate Immune System	113	9.33113	1.41724e-05	CYFIP2, CYFIP1, UBE2D2, UBE2D1, PNP, C3AR1, TRIM25, ATP6V1E1, TRIM21, MAP2K3, NHLRC3, KRT1, PRKCD, CD180, MCEMP1, RNASE2, OSCAR, DYNC1LI1, RAB31, DOK3, RNF125, CLEC4D, CDC34, BTK, ELMO2, PRKCQ, ALPK1, CARD11, ATP6V1A, TXK, LY96, ITPR3, PSEN1, FPR2, PIK3R1, RASGRP1, RASGRP4, ABL1, MLEC, PLCG1, ATG7, ATP6V1D, ATP6V1C1, S100A11, ATP6V0A1, CTSA, YES1, IDH1, FUCA1, HSPA6, NFATC3, ARPC5, TOLLIP, BCL2, …	782	1063	10882	1.47927
												R-HSA-9754678~SARS-CoV-2 modulates host translation machinery	14	1.15607	3.57016e-05	RPS7, RPS5, RPS6, RPS4X, RPS14, RPS25, RPS15A, SNRPD2, RPS29, RPS3, RPS20, RPS2, RPS27A, RPS13	782	50	10882	3.89637
												R-HSA-1643685~Disease	171	14.1206	4.70896e-05	CYFIP2, RPL4, CYFIP1, RPL5, VIPR1, RPL3, RPL32, CCNT1, RPL31, UBE2D1, PEBP1, SLC4A1, GCC2, RPL10A, RPL8, FGF2, RPL7, RPS14, C1GALT1C1, PNP, MPRIP, FGF9, SNRPD2, AKT3, RPL36, C3AR1, CYP1B1, TRIM25, RPL35, RPL38, H4C2, KPNA5, NBN, RPS13, MAP2K3, RPS7, LIG1, RPS5, RPL22, RPS6, FLT3LG, LIG4, TALDO1, SAP30, CDC25B, DYNC1LI1, CD8B, PRKAR1A, BTK, RPL24, ELMO2, NEIL1, CBLL1, STAM2, ANAPC1, IFNAR1, TSG101…	782	1801	10882	1.32125
												R-HSA-9664407~Parasite infection	15	1.23865	5.44826e-05	ACTR3, CYFIP2, CYFIP1, YES1, ARPC1B, CD3G, ARPC5, HCK, BTK, ABL1, ELMO2, MAPK1, CD247, WASF1, WASF3	782	59	10882	3.53786
												R-HSA-9664422~FCGR3A-mediated phagocytosis	15	1.23865	5.44826e-05	ACTR3, CYFIP2, CYFIP1, YES1, ARPC1B, CD3G, ARPC5, HCK, BTK, ABL1, ELMO2, MAPK1, CD247, WASF1, WASF3	782	59	10882	3.53786
												R-HSA-9664417~Leishmania phagocytosis	15	1.23865	5.44826e-05	ACTR3, CYFIP2, CYFIP1, YES1, ARPC1B, CD3G, ARPC5, HCK, BTK, ABL1, ELMO2, MAPK1, CD247, WASF1, WASF3	782	59	10882	3.53786
												R-HSA-2029482~Regulation of actin dynamics for phagocytic cup formation	14	1.15607	0.000316696	ACTR3, CYFIP2, CYFIP1, HSP90AB1, ARPC1B, CD3G, ARPC5, BTK, ABL1, ELMO2, MAPK1, CD247, WASF1, WASF3	782	61	10882	3.19374
												R-HSA-9705683~SARS-CoV-2-host interactions	29	2.39472	0.000571181	HSP90AB1, NOD2, IFIH1, RPS4X, RPS14, RPS15A, SNRPD2, AKT3, RPS3, TRIM25, RPS2, RPS27A, YWHAG, RPS13, YWHAH, RPS7, DDX58, STAT1, RPS5, RPS6, TLR1, RPS25, NLRP12, RPS29, TLR8, RPS20, SEC24D, TLR2, IFNAR1	782	202	10882	1.99778
												R-HSA-9694516~SARS-CoV-2 Infection	37	3.05533	0.000611396	HSP90AB1, NOD2, IFIH1, RPS4X, RPS14, RPS15A, SNRPD2, CTSL, AKT3, RPS3, TRIM25, MGAT2, RPS2, RPS27A, ST3GAL2, YWHAG, RPS13, YWHAH, RPS7, DDX58, STAT1, RPS5, RPS6, PARP16, ZDHHC11, PARP9, PARP14, TLR1, RPS25, NLRP12, RPS29, MGAT4A, TLR8, RPS20, SEC24D, TLR2, IFNAR1	782	285	10882	1.80659
												R-HSA-877300~Interferon gamma signaling	17	1.4038	0.000681649	IFNGR1, STAT1, IFNGR2, PRKCD, IFI30, PML, OASL, MT2A, OAS1, OAS2, OAS3, IRF2, TRIM25, JAK2, TRIM21, TRIM10, IRF9	782	91	10882	2.59962
												R-HSA-9679506~SARS-CoV Infections	44	3.63336	0.00071376	HSP90AB1, CHD3, NOD2, IFIH1, RPS4X, RPS14, RPS15A, SNRPD2, CTSL, AKT3, RPS3, TRIM25, MGAT2, RPS2, JAK2, RPS27A, MTA3, ST3GAL2, YWHAG, RPS13, YWHAH, RPS7, IFNGR1, DDX58, STAT1, IFNGR2, RPS5, RPS6, PARP16, ZDHHC11, PARP9, PARP14, SAP30, TLR1, RPS25, NLRP12, RPS29, IMPDH2, MGAT4A, TLR8, RPS20, SEC24D, TLR2, IFNAR1	782	362	10882	1.6914
												R-HSA-5663213~RHO GTPases Activate WASPs and WAVEs	10	0.825764	0.000778539	ACTR3, CYFIP2, CYFIP1, ARPC1B, BTK, ABL1, MAPK1, ARPC5, WASF1, WASF3	782	36	10882	3.86544
												R-HSA-5602498~MyD88 deficiency (TLR2/4)	7	0.578035	0.000834559	TLR1, BTK, LY96, TLR6, TLR4, MYD88, TLR2	782	17	10882	5.72995
												R-HSA-5603041~IRAK4 deficiency (TLR2/4)	7	0.578035	0.00117652	TLR1, BTK, LY96, TLR6, TLR4, MYD88, TLR2	782	18	10882	5.41162
												R-HSA-6798695~Neutrophil degranulation	53	4.37655	0.00192141	CYFIP1, SIGLEC9, HSP90AB1, PNP, C3AR1, PGM2, CEP290, CAP1, CR1, ANXA2, NHLRC3, KRT1, PRKCD, MCEMP1, TMC6, RNASE2, DYNLL1, OSCAR, DYNC1LI1, RAB31, CLEC4D, DOK3, ALDOC, PLEKHO2, TLR2, GRN, PSEN1, FPR2, MLEC, MAPK1, STOM, CD58, METTL7A, ATG7, ATP6V1D, S100A11, ATP6V0A1, CTSA, GCA, FUCA1, IDH1, HSPA6, ARPC5, MAPK14, RAB10, ERP44, GLB1, IMPDH2, TOLLIP, CYSTM1, MNDA, HPSE, GLA	782	482	10882	1.53014
												R-HSA-174490~Membrane binding and targetting of GAG proteins	6	0.495458	0.00217867	TSG101, VPS37C, VPS37D, NMT2, VPS37A, RPS27A	782	14	10882	5.96383
												R-HSA-174495~Synthesis And Processing Of GAG, GAGPOL Polyproteins	6	0.495458	0.00217867	TSG101, VPS37C, VPS37D, NMT2, VPS37A, RPS27A	782	14	10882	5.96383
												R-HSA-202433~Generation of second messenger molecules	9	0.743187	0.00230687	ITK, ZAP70, LCK, CD3G, EVL, CD247, PLCG1, CD3E, CD3D	782	34	10882	3.68354
												R-HSA-8953854~Metabolism of RNA	69	5.69777	0.00237841	RPL4, RPL5, NXT1, RPL3, RPL32, RPL31, TUT4, THUMPD1, ADARB1, RPL10A, RPL8, TSEN54, RPL7, RPS4X, FBL, RPS14, SNRPD2, RPL36, RPL35, RPL38, BUD23, BCAS2, RPS13, RPS7, RPS5, RPL22, RPS6, PRKCD, SRRM1, QTRT1, RPL24, SNRPA1, SNRNP200, SF1, RPL12, MRM3, EXOSC7, EXOSC6, RPS15A, RPS3, RPL14, RPL13, IGF2BP2, RPS2, RPL15, RPS27A, HNRNPA1, SRSF10, RPL17, EIF4B, SRSF11, PAIP1, RPL19, NOP58, UTP4, CPSF2, RPL35…	782	674	10882	1.42459
												R-HSA-8983711~OAS antiviral response	5	0.412882	0.00247697	OAS1, DDX58, OAS2, OAS3, OASL	782	9	10882	7.73089
												R-HSA-111447~Activation of BAD and translocation to mitochondria	6	0.495458	0.0030769	PPP3CC, AKT3, BCL2, BID, YWHAG, YWHAH	782	15	10882	5.56624
												R-HSA-74752~Signaling by Insulin receptor	14	1.15607	0.00344092	ATP6V1A, PDE3B, FLT3LG, PIK3R1, FGF2, FGF9, GRB10, ATP6V1B2, MAPK1, ATP6V1E1, ATP6V0E2, ATP6V1D, ATP6V1C1, ATP6V0A1	782	78	10882	2.49767
												R-HSA-175474~Assembly Of The HIV Virion	6	0.495458	0.00421429	TSG101, VPS37C, VPS37D, NMT2, VPS37A, RPS27A	782	16	10882	5.21835
												R-HSA-194138~Signaling by VEGF	17	1.4038	0.0042622	CYFIP2, CYFIP1, NRP1, PRKCD, VEGFB, ITPR3, PIK3R1, MAPK14, PRKCZ, MAPK13, AKT3, CTNNA1, ELMO2, RICTOR, PLCG1, WASF1, WASF3	782	108	10882	2.19042
												R-HSA-5602358~Diseases associated with the TLR signaling cascade	8	0.660611	0.00548176	TLR1, UNC93B1, BTK, LY96, TLR6, TLR4, MYD88, TLR2	782	31	10882	3.59112
												R-HSA-5260271~Diseases of Immune System	8	0.660611	0.00548176	TLR1, UNC93B1, BTK, LY96, TLR6, TLR4, MYD88, TLR2	782	31	10882	3.59112
												R-HSA-917729~Endosomal Sorting Complex Required For Transport (ESCRT)	8	0.660611	0.00659152	TSG101, VTA1, VPS37C, VPS37D, VPS37A, RPS27A, STAM2, CHMP5	782	32	10882	3.4789
												R-HSA-447115~Interleukin-12 family signaling	11	0.90834	0.00676311	CA1, ANXA2, STAT1, GSTO1, IL23A, PDCD4, STAT4, TALDO1, SNRPA1, JAK2, LMNB1	782	57	10882	2.68547
												R-HSA-4085001~Sialic acid metabolism	8	0.660611	0.00785993	CTSA, CMAS, GLB1, ST8SIA4, ST3GAL6, NPL, ST3GAL2, ST6GALNAC6	782	33	10882	3.37348
												R-HSA-168898~Toll-like Receptor Cascades	21	1.7341	0.00859579	MAP2K3, DUSP3, UNC93B1, UBE2D2, CD180, UBE2D1, LY96, NOD2, MAPK14, TANK, TLR1, CTSL, BTK, TLR8, MAPK1, TLR6, PTPN4, RPS27A, TLR4, MYD88, TLR2	782	157	10882	1.86132
												R-HSA-77387~Insulin receptor recycling	7	0.578035	0.00891353	ATP6V1A, ATP6V1B2, ATP6V1E1, ATP6V0E2, ATP6V1D, ATP6V1C1, ATP6V0A1	782	26	10882	3.74651
												R-HSA-202430~Translocation of ZAP-70 to Immunological synapse	6	0.495458	0.00937403	ZAP70, LCK, CD3G, CD247, CD3E, CD3D	782	19	10882	4.3944
												R-HSA-114508~Effects of PIP2 hydrolysis	7	0.578035	0.0107805	PRKCH, DGKA, PRKCD, PRKCQ, ITPR3, RASGRP1, MGLL	782	27	10882	3.60775
												R-HSA-4420097~VEGFA-VEGFR2 Pathway	15	1.23865	0.0108406	CYFIP2, CYFIP1, PRKCD, ITPR3, PIK3R1, MAPK14, PRKCZ, MAPK13, AKT3, CTNNA1, ELMO2, RICTOR, PLCG1, WASF1, WASF3	782	99	10882	2.10842
												R-HSA-6790901~rRNA modification in the nucleus and cytosol	11	0.90834	0.0109132	RCL1, RPS14, FBL, NOP58, UTP4, RPS7, RPS6, BUD23, NOL11, THUMPD1, RPS2	782	61	10882	2.50937
												R-HSA-936440~Negative regulators of DDX58/IFIH1 signaling	8	0.660611	0.0109231	IFIH1, ITCH, RNF125, DDX58, UBE2D2, UBE2D1, TRIM25, RPS27A	782	35	10882	3.18071
												R-HSA-1169410~Antiviral mechanism by IFN-stimulated genes	13	1.07349	0.011279	DDX58, STAT1, MX2, MX1, IFIT1, OASL, OAS1, OAS2, OAS3, TRIM25, KPNA5, PLCG1, RPS27A	782	80	10882	2.26129
												R-HSA-9006934~Signaling by Receptor Tyrosine Kinases	52	4.29397	0.0136697	CYFIP2, CYFIP1, NRP1, PDE3B, FGF2, LYL1, FGF9, AKT3, GRB10, JAK2, ATP6V1E1, FGFBP3, TNS3, DUSP3, PRKCD, MATK, FLT3LG, LCK, COL6A2, COL6A1, ATP6V1B2, ELMO2, STAM2, ATP6V1A, ITPR3, PSEN1, PIK3R1, PRKCZ, LRIG1, CTNNA1, MAPK1, RICTOR, PLCG1, ATP6V0E2, RPS27A, WASF1, HNRNPA1, ATP6V1D, ATP6V1C1, WASF3, ATP6V0A1, WWOX, YES1, STAT1, VEGFB, WWP1, MAPK14, MAPK13, HNRNPM, ITCH, KITLG, MUC20	782	521	10882	1.38889
												R-HSA-162588~Budding and maturation of HIV virion	7	0.578035	0.0153135	TSG101, VTA1, VPS37C, VPS37D, VPS37A, RPS27A, CHMP5	782	29	10882	3.35894
												R-HSA-109606~Intrinsic Pathway for Apoptosis	10	0.825764	0.0155332	PPP3CC, AKT3, BCL2, NMT1, MAPK1, BID, DYNLL1, YWHAG, BCL2L1, YWHAH	782	55	10882	2.53011
												R-HSA-4411364~Binding of TCF/LEF:CTNNB1 to target gene promoters	4	0.330306	0.0156921	TCF7, LEF1, AXIN2, RUNX3	782	8	10882	6.9578
												R-HSA-166016~Toll Like Receptor 4 (TLR4) Cascade	18	1.48637	0.0163117	MAP2K3, DUSP3, UBE2D2, CD180, UBE2D1, LY96, NOD2, MAPK14, TANK, TLR1, BTK, MAPK1, TLR6, PTPN4, RPS27A, TLR4, MYD88, TLR2	782	135	10882	1.85541
												R-HSA-9607240~FLT3 Signaling	8	0.660611	0.0170176	HCK, CDKN1B, LCK, AKT3, GRB10, FLT3LG, PIK3R1, RPS27A	782	38	10882	2.9296
												R-HSA-8950505~Gene and protein expression by JAK-STAT signaling after Interleukin-12 stimulation	8	0.660611	0.0170176	CA1, ANXA2, GSTO1, PDCD4, STAT4, TALDO1, SNRPA1, LMNB1	782	38	10882	2.9296
												R-HSA-9020591~Interleukin-12 signaling	9	0.743187	0.0175519	CA1, ANXA2, GSTO1, PDCD4, STAT4, TALDO1, SNRPA1, JAK2, LMNB1	782	47	10882	2.66469
												R-HSA-114452~Activation of BH3-only proteins	7	0.578035	0.0180124	PPP3CC, AKT3, BCL2, BID, DYNLL1, YWHAG, YWHAH	782	30	10882	3.24697
												R-HSA-917977~Transferrin endocytosis and recycling	7	0.578035	0.0210197	ATP6V1A, ATP6V1B2, ATP6V1E1, ATP6V0E2, ATP6V1D, ATP6V1C1, ATP6V0A1	782	31	10882	3.14223
												R-HSA-1280218~Adaptive Immune System	71	5.86292	0.021146	ITK, SIGLEC9, RNF14, UBE2D2, UBE2D1, CD3G, CBLB, CD3E, IFI30, CD3D, ACTR1A, HERC2, CTSL, AKT3, CTSF, TRIM21, FBXW4, MYLIP, CD96, WSB1, DTX3L, KIF23, DYNLL1, OSCAR, PJA1, TLR1, RNF144B, DYNC1LI1, ZAP70, RNF126, NCR3, CDC34, CD8B, CD8A, LCK, BTK, EVL, PRKCQ, TLR6, TLR4, ANAPC1, CARD11, TLR2, KLRB1, LY96, ITPR3, PIK3R1, RASGRP1, RAP1GAP, ZNRF2, RICTOR, PLCG1, RPS27A, ATG7, CTSA, YES1, ZBTB16, NFATC3…	782	769	10882	1.2848
												R-HSA-9716542~Signaling by Rho GTPases, Miro GTPases and RHOBTB3	67	5.53262	0.0238244	ZNF512B, CYFIP2, DOCK5, CYFIP1, CDKN1B, HSP90AB1, DOCK9, ARPC1B, ITSN1, OSBPL11, LMNB1, EPSTI1, ANKFY1, H4C2, YWHAG, YWHAH, ACTR3, PLEKHG4, RALBP1, ARHGEF12, RALGAPA1, STARD8, PRKCD, RHOH, RRAS2, ARAP3, ARHGEF18, VRK2, DYNLL1, SRRM1, DYNC1LI1, ZAP70, DEPDC1B, OBSCN, LCK, BTK, ELMO2, EVL, ARHGEF1, STAM2, PFN2, PIK3R1, SLC1A5, ARHGAP15, FAM169A, LIN7B, PRKCZ, ARHGAP12, TRAK2, PGRMC2, ABL1, CTNNA1, …	782	723	10882	1.28955
												R-HSA-202403~TCR signaling	16	1.32122	0.0245594	ITK, UBE2D2, UBE2D1, CD3G, PIK3R1, CD3E, CD3D, ZAP70, CDC34, LCK, EVL, PRKCQ, CD247, PLCG1, RPS27A, CARD11	782	120	10882	1.85541
												R-HSA-2408550~Metabolism of ingested H2SeO4 and H2SeO3 into H2Se	3	0.247729	0.0280009	TXNRD1, PAPSS2, PAPSS1	782	4	10882	10.4367
												R-HSA-2029485~Role of phospholipids in phagocytosis	6	0.495458	0.0300092	PRKCD, CD3G, ITPR3, CD247, PLCG1, PIK3R1	782	25	10882	3.33974
												R-HSA-9705462~Inactivation of CSF3 (G-CSF) signaling	6	0.495458	0.0300092	HCK, STAT1, UBE2D2, UBE2D1, JAK2, RPS27A	782	25	10882	3.33974
												R-HSA-194315~Signaling by Rho GTPases	65	5.36746	0.0301265	ZNF512B, CYFIP2, DOCK5, CYFIP1, CDKN1B, HSP90AB1, DOCK9, ARPC1B, ITSN1, OSBPL11, LMNB1, EPSTI1, ANKFY1, H4C2, YWHAG, YWHAH, ACTR3, PLEKHG4, RALBP1, ARHGEF12, RALGAPA1, STARD8, PRKCD, RHOH, RRAS2, ARAP3, ARHGEF18, VRK2, DYNLL1, SRRM1, DYNC1LI1, ZAP70, DEPDC1B, OBSCN, LCK, BTK, ELMO2, EVL, ARHGEF1, STAM2, PFN2, PIK3R1, SLC1A5, ARHGAP15, FAM169A, LIN7B, PRKCZ, ARHGAP12, PGRMC2, ABL1, CTNNA1, MAPK1, …	782	707	10882	1.27937
												R-HSA-9012999~RHO GTPase cycle	44	3.63336	0.0314739	ZNF512B, CYFIP2, DOCK5, CYFIP1, HSP90AB1, DOCK9, ITSN1, SLC1A5, PIK3R1, FAM169A, OSBPL11, ARHGAP15, LMNB1, ARHGAP12, PGRMC2, EPSTI1, ANKFY1, STOM, SRGAP2, WASF1, WASF3, PLEKHG4, RALBP1, ARHGEF12, RALGAPA1, STARD8, ARHGEF18, RHOH, RRAS2, ARAP3, VRK2, MYO9A, SRRM1, NET1, CCDC88A, ZAP70, DEPDC1B, OBSCN, FMNL2, LCK, ELMO2, ARHGEF1, STAM2, CDC42SE2	782	449	10882	1.36367
												R-HSA-162582~Signal Transduction	208	17.1759	0.0319402	CYFIP2, CYFIP1, VIPR1, ITSN1, FRAT2, AKT3, EPSTI1, TNFSF10, PDK4, C3AR1, ANKFY1, H4C2, VPS35, ATP6V1E1, TNS3, CPT1A, PRKCH, STARD8, PRKCD, FLT3LG, RUNX3, SRRM1, DYNC1LI1, DEPDC1B, KEL, PRKAR1A, BTK, PRKCQ, PFN2, MAGED1, FPR3, VPS26A, GATA3, PIK3R1, FPR2, NLK, PRKCZ, ST3GAL6, PLCG1, ATP6V1C1, SCAI, ATP6V0A1, ABCA1, FZD1, CCR1, WNT10B, NMB, YES1, PHC3, NET1, HNRNPM, CCDC88A, MC1R, LPAR6, CD28, RGL1…	782	2579	10882	1.12231
												R-HSA-449147~Signaling by Interleukins	45	3.71594	0.0319614	IL1RN, RORA, GATA3, PIK3R1, NOD2, FGF2, LMNB1, CA1, IL18RAP, STAT4, MAPK1, STX3, TIMP1, JAK2, RPS27A, HAVCR2, CCR1, MAP2K3, YES1, DUSP3, CISH, ANXA2, IL11RA, IL15, MMP1, GSTO1, STAT1, TALDO1, MAPK14, TNFRSF1A, CXCL10, HCK, LCK, IL23A, TOLLIP, IL2RB, BCL2, PDCD4, SNRPA1, PTPN4, IL7R, BRWD1, MYD88, VAMP2, BCL2L1	782	462	10882	1.35542
												R-HSA-446219~Synthesis of substrates in N-glycan biosythesis	10	0.825764	0.0348534	CTSA, CMAS, NAGK, PMM1, GLB1, ST8SIA4, ST3GAL6, NPL, ST3GAL2, ST6GALNAC6	782	63	10882	2.20883
												R-HSA-451927~Interleukin-2 family signaling	8	0.660611	0.0356994	IL15, STAT1, LCK, IL2RB, STAT4, PIK3R1, JAK2, HAVCR2	782	44	10882	2.53011
												R-HSA-1222556~ROS and RNS production in phagocytes	7	0.578035	0.0411188	ATP6V1A, ATP6V1B2, ATP6V1E1, ATP6V0E2, ATP6V1D, ATP6V1C1, ATP6V0A1	782	36	10882	2.70581
												R-HSA-9029569~NR1H3 & NR1H2 regulate gene expression linked to cholesterol transport and efflux	7	0.578035	0.0462185	ABCA1, TNRC6C, ARL4C, KDM3A, RXRA, KDM1B, TNRC6B	782	37	10882	2.63268
												R-HSA-164952~The role of Nef in HIV-1 replication and disease pathogenesis	6	0.495458	0.0465515	HCK, CD8B, PACS1, LCK, CD28, CD247	782	28	10882	2.98191
												R-HSA-5357801~Programmed Cell Death	23	1.89926	0.0469691	SATB1, MAGED1, PRKCD, LY96, DYNLL1, H1-0, LMNB1, PPP3CC, CASP5, IRF2, AKT3, NMT1, TNFSF10, BCL2, MAPK1, PRKCQ, RPS27A, BID, OGT, TLR4, YWHAG, YWHAH, BCL2L1	782	210	10882	1.52409
												R-HSA-9024446~NR1H2 and NR1H3-mediated signaling	8	0.660611	0.0487644	ABCA1, TNRC6C, ARL4C, MYLIP, KDM3A, RXRA, KDM1B, TNRC6B	782	47	10882	2.36861
												R-HSA-168643~Nucleotide-binding domain, leucine rich repeat containing receptor (NLR) signaling pathways	9	0.743187	0.0494404	ITCH, HSP90AB1, BCL2, NLRC4, NOD2, MAPK14, RPS27A, MAPK13, BCL2L1	782	57	10882	2.1972
												R-HSA-4641265~Repression of WNT target genes	4	0.330306	0.0497285	TLE2, TCF7, LEF1, TLE5	782	12	10882	4.63853
												R-HSA-2029481~FCGR activation	4	0.330306	0.0497285	HCK, YES1, CD3G, CD247	782	12	10882	4.63853
												R-HSA-1430728~Metabolism	171	14.1206	0.0499665	RPL4, RPL5, RPL3, RPL32, RPL31, MSMO1, RORA, HNMT, RPL10A, RPL8, ENO3, RPL7, RPS14, PNP, RPL36, PDK4, CYP1B1, RPL35, RPL38, CHAC2, SLC16A3, SBF2, GLUL, SLC25A44, RPS13, GAMT, CPT1A, DGAT2, RPS7, ACSL1, RPS5, GLCE, GPT2, RPL22, RPS6, NOSIP, SLC6A12, TALDO1, KMO, PISD, INPP4A, SLC5A6, INPP4B, MTHFD2, PRKAR1A, GPD2, RPL24, FAR1, FAR2, ADPRM, SLC27A3, IDO1, ISYNA1, PFKFB4, UBIAD1, MAOB, FECH, MRI1, L…	782	2117	10882	1.12403

[truncated: 4 more sheets: Table S11, Table S12, Table S13, Table S14]
